# Supplementary material for: CaMKII suppresses proteotoxicity by phosphorylating BAG3 in response to proteasomal dysfunction
Source: EMBO Rep. 2024 Sep 11;25(10):4488–514. doi: 10.1038/s44319-024-00248-w (PMC11466968; doi:10.1038/s44319-024-00248-w)
Supplement: Supplementary file 3 — Source data Fig. 1 [file 44319_2024_248_MOESM3_ESM.zip]

Archive with 59 entries (44 files):
- Figure 1/Fig. 1A/
- Figure 1/Fig. 1A/Numerical data.xlsx
- Figure 1/Fig. 1A/WB of CaMKIIs  and a┬-actin.tif
- Figure 1/Fig. 1A/WB of p-CaMKII (T286) and a┬-actin.tif
- Figure 1/Fig. 1B/
- Figure 1/Fig. 1B/Numerical data.xlsx
- Figure 1/Fig. 1B/WB of CaMKIIs and a┬-actin.tif
- Figure 1/Fig. 1B/WB of p-CaMKII (T286) and a┬-actin.tif
- Figure 1/Fig. 1C/
- Figure 1/Fig. 1C/CaMKIIs-DMSO (with DAPI).tif
- Figure 1/Fig. 1C/CaMKIIs-DMSO (without DAPI).tif
- Figure 1/Fig. 1C/CaMKIIs-MG132 (with DAPI).tif
- Figure 1/Fig. 1C/CaMKIIs-MG132 (without DAPI).tif
- Figure 1/Fig. 1C/p-T286 DMSO (with DAPI).tif
- Figure 1/Fig. 1C/p-T286 DMSO (without DAPI).tif
- Figure 1/Fig. 1C/p-T286 MG132 (with DAPI).tif
- Figure 1/Fig. 1C/p-T286 MG132 (without DAPI).tif
- Figure 1/Fig. 1C/p-T287 DMSO (with DAPI).tif
- Figure 1/Fig. 1C/p-T287 DMSO (without DAPI).tif
- Figure 1/Fig. 1C/p-T287 MG132 (with DAPI).tif
- Figure 1/Fig. 1C/p-T287 MG132 (without DAPI).tif
- Figure 1/Fig. 1D/
- Figure 1/Fig. 1D/Numerical data.xlsx
- Figure 1/Fig. 1E/
- Figure 1/Fig. 1E/Numerical data.xlsx
- Figure 1/Fig. 1E/WB.tif
- Figure 1/Fig. 1F/
- Figure 1/Fig. 1F/shCaMKIIs-DMSO.tif
- Figure 1/Fig. 1F/shCaMKIIs-MG132.tif
- Figure 1/Fig. 1F/shScr-DMSO.tif
- Figure 1/Fig. 1F/shScr-MG132.tif
- Figure 1/Fig. 1G/
- Figure 1/Fig. 1G/Numerical data.xlsx
- Figure 1/Fig. 1H/
- Figure 1/Fig. 1H/Numerical data.xlsx
- Figure 1/Fig. 1H/WB.tif
- Figure 1/Fig. 1I/
- Figure 1/Fig. 1I/DMSO.tif
- Figure 1/Fig. 1I/KN-93.tif
- Figure 1/Fig. 1I/MG132 0.5uM + KN-93.tif
- Figure 1/Fig. 1I/MG132 0.5uM.tif
- Figure 1/Fig. 1I/MG132 1uM + KN-93.tif
- Figure 1/Fig. 1I/MG132 1uM.tif
- Figure 1/Fig. 1J/
- Figure 1/Fig. 1J/Numerical data.xlsx
- Figure 1/Fig. 1K/
- Figure 1/Fig. 1K/Numerical data.xlsx
- Figure 1/Fig. 1L/
- Figure 1/Fig. 1L/Numerical data.xlsx
- Figure 1/Fig. 1L/WB.tif
- Figure 1/Fig. 1M/
- Figure 1/Fig. 1M/Numerical data.xlsx
- Figure 1/Fig. 1M/WB.tif
- Figure 1/Fig. 1N/
- Figure 1/Fig. 1N/MG132.tif
- Figure 1/Fig. 1N/MG132+KN-93.tif
- Figure 1/Fig. 1N/MG132+KN-93+CHX.tif
- Figure 1/Fig. 1O/
- Figure 1/Fig. 1O/Numerical data.xlsx
