# Supplementary material for: CaMKII suppresses proteotoxicity by phosphorylating BAG3 in response to proteasomal dysfunction
Source: EMBO Rep. 2024 Sep 11;25(10):4488–514. doi: 10.1038/s44319-024-00248-w (PMC11466968; doi:10.1038/s44319-024-00248-w)
Supplement: Supplementary file 3 — Source data Fig. 1 [file 44319_2024_248_MOESM3_ESM.zip › Figure 1/Fig. 1A/Numerical data.xlsx]

## Sheet: Sheet1
		MG132 (0 µM)			MG132 (1 µM)			MG132 (2 µM)			MG132 (5 µM)
		repeat 1	repeat 2	repeat 3	repeat 1	repeat 2	repeat 3	repeat 1	repeat 2	repeat 3	repeat 1	repeat 2	repeat 3
	HEK293	1	1	1	7.3961	8.14024	7.44576	6.75748	10.1167	7.01335	8.49768	10.635	7.42452
	Hela	1	1	1	4.07856	6.14786	4.14661	4.86322	6.98012	4.5283	7.36642	11.1281	6.31825
