# Supplementary material for: CaMKII suppresses proteotoxicity by phosphorylating BAG3 in response to proteasomal dysfunction
Source: EMBO Rep. 2024 Sep 11;25(10):4488–514. doi: 10.1038/s44319-024-00248-w (PMC11466968; doi:10.1038/s44319-024-00248-w)
Supplement: Supplementary file 3 — Source data Fig. 1 [file 44319_2024_248_MOESM3_ESM.zip › Figure 1/Fig. 1B/Numerical data.xlsx]

## Sheet: Sheet1
		Bort （0 µM）			Bort （0.5 µM）			Bort （1 µM）			Bort （2 µM）
		repeat 1	repeat 2	repeat 3	repeat 1	repeat 2	repeat 3	repeat 1	repeat 2	repeat 3	repeat 1	repeat 2	repeat 3
	HEK293	1	1	1	6.31236	6.27717	4.76424	10.3235	7.35788	6.06536	15.5049	11.4426	11.1937
	Hela	1	1	1	1.48196	1.64976	1.26443	3.41163	3.85911	3.49028	8.79473	12.4583	7.87578
