# Supplementary material for: CaMKII suppresses proteotoxicity by phosphorylating BAG3 in response to proteasomal dysfunction
Source: EMBO Rep. 2024 Sep 11;25(10):4488–514. doi: 10.1038/s44319-024-00248-w (PMC11466968; doi:10.1038/s44319-024-00248-w)
Supplement: Supplementary file 3 — Source data Fig. 1 [file 44319_2024_248_MOESM3_ESM.zip › Figure 1/Fig. 1D/Numerical data.xlsx]

## Sheet: Sheet1
								repeat 1	repeat 2	repeat 3
						CaMKIIs	DMSO	1	1	1
							MG132	1.36616	1.36569	1.10059
						p-T286	DMSO	1	1	1
							MG132	3.12297	4.92224	4.08615
						p-T287	DMSO	1	1	1
							MG132	6.13372	8.96158	11.6925
