# Supplementary material for: CaMKII suppresses proteotoxicity by phosphorylating BAG3 in response to proteasomal dysfunction
Source: EMBO Rep. 2024 Sep 11;25(10):4488–514. doi: 10.1038/s44319-024-00248-w (PMC11466968; doi:10.1038/s44319-024-00248-w)
Supplement: Supplementary file 3 — Source data Fig. 1 [file 44319_2024_248_MOESM3_ESM.zip › Figure 1/Fig. 1E/Numerical data.xlsx]

## Sheet: Sheet1
	Insoluble
		shScr-DMSO			shScr-MG132			shCaMKIIs-DMSO			shCaMKIIs-MG132
		Repeat 1	Repeat 2	Repeat 3	Repeat 1	Repeat 2	Repeat 3	Repeat 1	Repeat 2	Repeat 3	Repeat 1	Repeat 2	Repeat 3
	HEK293	0.175726	0.14057	0.269113	1	1	1	0.552573	0.370765	0.325782	2.72234	1.67613	2.14148
	Hela	0.200091	0.235236	0.296846	1	1	1	0.429205	0.307863	0.469283	1.59376	1.72339	2.1727
	Soluble
		shScr-DMSO			shScr-MG132			shCaMKIIs-DMSO			shCaMKIIs-MG132
		Repeat 1	Repeat 2	Repeat 3	Repeat 1	Repeat 2	Repeat 3	Repeat 1	Repeat 2	Repeat 3	Repeat 1	Repeat 2	Repeat 3
	HEK293	0.416183	0.202405	0.19379	1	1	1	0.55744	0.270282	0.367861	1.22489	0.86589	0.617161
	Hela	0.525271	0.517213	0.371195	1	1	1	0.385007	0.410805	0.567385	0.874933	0.986258	0.748879
