# Supplementary material for: CaMKII suppresses proteotoxicity by phosphorylating BAG3 in response to proteasomal dysfunction
Source: EMBO Rep. 2024 Sep 11;25(10):4488–514. doi: 10.1038/s44319-024-00248-w (PMC11466968; doi:10.1038/s44319-024-00248-w)
Supplement: Supplementary file 3 — Source data Fig. 1 [file 44319_2024_248_MOESM3_ESM.zip › Figure 1/Fig. 1G/Numerical data.xlsx]

## Sheet: Sheet1
		shScr	shCaMKIIs
	Repeat 1	9.42761	78.4722
	Repeat 2	15.3527	83.4437
	Repeat 3	10.6227	73.5135
