# Supplementary material for: CaMKII suppresses proteotoxicity by phosphorylating BAG3 in response to proteasomal dysfunction
Source: EMBO Rep. 2024 Sep 11;25(10):4488–514. doi: 10.1038/s44319-024-00248-w (PMC11466968; doi:10.1038/s44319-024-00248-w)
Supplement: Supplementary file 3 — Source data Fig. 1 [file 44319_2024_248_MOESM3_ESM.zip › Figure 1/Fig. 1H/Numerical data.xlsx]

## Sheet: Sheet1
	HEK293		DMSO			MG132			KN-93			MG132+KN-93
			repeat 1	repeat 2	repeat 3	repeat 1	repeat 2	repeat 3	repeat 1	repeat 2	repeat 3	repeat 1	repeat 2	repeat 3
		Insoluble	0.090274	0.094804	0.172508	1	1	1	0.232209	0.063663	0.171029	1.46972	1.84263	1.51035
		Soluble	0.413455	0.466343	0.296235	1	1	1	0.675413	0.436164	0.486629	0.712068	1.31173	1.04067
	Hela		DMSO			MG132			KN-93			MG132+KN-93
			repeat 1	repeat 2	repeat 3	repeat 1	repeat 2	repeat 3	repeat 1	repeat 2	repeat 3	repeat 1	repeat 2	repeat 3
		Insoluble	0.107092	0.054923	0.119421	1	1	1	0.09879	0.036323	0.108248	1.86279	1.47746	2.00137
		Soluble	0.363415	0.320988	0.237543	1	1	1	0.328259	0.444271	0.240942	0.714239	0.952804	1.34923
