# Supplementary material for: CaMKII suppresses proteotoxicity by phosphorylating BAG3 in response to proteasomal dysfunction
Source: EMBO Rep. 2024 Sep 11;25(10):4488–514. doi: 10.1038/s44319-024-00248-w (PMC11466968; doi:10.1038/s44319-024-00248-w)
Supplement: Supplementary file 3 — Source data Fig. 1 [file 44319_2024_248_MOESM3_ESM.zip › Figure 1/Fig. 1J/Numerical data.xlsx]

## Sheet: Sheet1
		% of cells
			diffuse	aggregate	aggresome
	MG (0.5 µm)	Repeat 1	82.1053	17.8947	0
		Repeat 2	86.9565	13.0435	0
		Repeat 3	76.5625	23.4375	0
	MG (0.5 µm) +KN-93	Repeat 1	19.7183	57.7465	22.5352
		Repeat 2	17.8082	57.5342	24.6575
		Repeat 3	42.3077	42.3077	15.3846
	MG (1 µm)	Repeat 1	54.5455	40	5.45455
		Repeat 2	63.4146	34.1463	2.43902
		Repeat 3	62.6667	37.3333	0
	MG (1 µm) +KN-93	Repeat 1	1.51515	53.0303	45.4545
		Repeat 2	2.94118	48.5294	48.5294
		Repeat 3	4.91803	45.9016	49.1803
