# Supplementary material for: CaMKII suppresses proteotoxicity by phosphorylating BAG3 in response to proteasomal dysfunction
Source: EMBO Rep. 2024 Sep 11;25(10):4488–514. doi: 10.1038/s44319-024-00248-w (PMC11466968; doi:10.1038/s44319-024-00248-w)
Supplement: Supplementary file 3 — Source data Fig. 1 [file 44319_2024_248_MOESM3_ESM.zip › Figure 1/Fig. 1K/Numerical data.xlsx]

## Sheet: Sheet1
	HEK293		CHX	DMSO	MG132	KN-93	MG132+KN-93
		repeat 1	15.791	100	83.3066	101.468	125.39
		repeat 2	23.8311	100	74.3323	84.7824	102.159
		repeat 3	11.2103	100	76.9422	97.5646	116.823
	Hela		CHX	DMSO	MG132	KN-93	MG132+KN-93
		repeat 1	10.3122	100	74.1676	86.3432	96.3761
		repeat 2	18.0831	100	66.1001	96.4302	91.7085
		repeat 3	8.81636	100	64.195	86.9887	85.1083
