# Supplementary material for: CaMKII suppresses proteotoxicity by phosphorylating BAG3 in response to proteasomal dysfunction
Source: EMBO Rep. 2024 Sep 11;25(10):4488–514. doi: 10.1038/s44319-024-00248-w (PMC11466968; doi:10.1038/s44319-024-00248-w)
Supplement: Supplementary file 3 — Source data Fig. 1 [file 44319_2024_248_MOESM3_ESM.zip › Figure 1/Fig. 1L/Numerical data.xlsx]

## Sheet: Sheet1
			DMSO			MG132			MG132+KN-93			MG132+KN-93+CHX
			repeat 1	repeat 2	repeat 3	repeat 1	repeat 2	repeat 3	repeat 1	repeat 2	repeat 3	repeat 1	repeat 2	repeat 3
		Insoluble	0.200001	0.16536	0.1714	1	1	1	1.68163	1.4864	2.10612	0.304512	0.126977	0.145375
		Soluble	0.428036	0.36195	0.520313	1	1	1	1.19374	0.781474	0.834928	0.590418	0.50823	0.726575
