# Supplementary material for: CaMKII suppresses proteotoxicity by phosphorylating BAG3 in response to proteasomal dysfunction
Source: EMBO Rep. 2024 Sep 11;25(10):4488–514. doi: 10.1038/s44319-024-00248-w (PMC11466968; doi:10.1038/s44319-024-00248-w)
Supplement: Supplementary file 3 — Source data Fig. 1 [file 44319_2024_248_MOESM3_ESM.zip › Figure 1/Fig. 1M/Numerical data.xlsx]

## Sheet: Sheet1
			DMSO			MG132			MG132 + KN-93			MG132+KN-93+CHX
			repeat 1	repeat 2	repeat 3	repeat 1	repeat 2	repeat 3	repeat 1	repeat 2	repeat 3	repeat 1	repeat 2	repeat 3
		Insoluble	0.11743	0.065075	0.091788	1	1	1	1.83405	1.33028	1.59693	0.209943	0.165701	0.190839
		Soluble	0.330479	0.486312	0.304553	1	1	1	0.983033	1.19099	0.843308	0.599993	0.626436	0.472578
