# Supplementary material for: CaMKII suppresses proteotoxicity by phosphorylating BAG3 in response to proteasomal dysfunction
Source: EMBO Rep. 2024 Sep 11;25(10):4488–514. doi: 10.1038/s44319-024-00248-w (PMC11466968; doi:10.1038/s44319-024-00248-w)
Supplement: Supplementary file 3 — Source data Fig. 1 [file 44319_2024_248_MOESM3_ESM.zip › Figure 1/Fig. 1O/Numerical data.xlsx]

## Sheet: Sheet1
		% of aggregates-containing cells
		MG132	MG132+KN-93	MG132+KN-93 +CHX
	repeat 1	16.0494	62.3932	0
	repeat 2	13.1579	75.2809	1.48148
	repeat 3	17.7778	71.7172	2.88462
