# Supplementary material for: CaMKII suppresses proteotoxicity by phosphorylating BAG3 in response to proteasomal dysfunction
Source: EMBO Rep. 2024 Sep 11;25(10):4488–514. doi: 10.1038/s44319-024-00248-w (PMC11466968; doi:10.1038/s44319-024-00248-w)
Supplement: Supplementary file 4 — Source data Fig. 2 [file 44319_2024_248_MOESM4_ESM.zip]

Archive with 82 entries (68 files):
- Figure 2/Fig. 2A/
- Figure 2/Fig. 2A/293-shCaMKIIs-DMSO.tif
- Figure 2/Fig. 2A/293-shCaMKIIs-MG132.tif
- Figure 2/Fig. 2A/293-shScr-DMSO.tif
- Figure 2/Fig. 2A/293-shScr-MG132.tif
- Figure 2/Fig. 2A/Hela-shCaMKIIs-DMSO.tif
- Figure 2/Fig. 2A/Hela-shCaMKIIs-MG132.tif
- Figure 2/Fig. 2A/Hela-shScr-DMSO.tif
- Figure 2/Fig. 2A/Hela-shScr-MG132.tif
- Figure 2/Fig. 2B/
- Figure 2/Fig. 2B/Numerical data.xlsx
- Figure 2/Fig. 2C/
- Figure 2/Fig. 2C/293-DMSO.tif
- Figure 2/Fig. 2C/293-KN-93.tif
- Figure 2/Fig. 2C/293-MG132.tif
- Figure 2/Fig. 2C/293-MG132+KN-93.tif
- Figure 2/Fig. 2C/Hela-DMSO.tif
- Figure 2/Fig. 2C/Hela-KN-93.tif
- Figure 2/Fig. 2C/Hela-MG132.tif
- Figure 2/Fig. 2C/Hela-MG132+KN-93.tif
- Figure 2/Fig. 2C/U87MG-DMSO.tif
- Figure 2/Fig. 2C/U87MG-KN-93.tif
- Figure 2/Fig. 2C/U87MG-MG132.tif
- Figure 2/Fig. 2C/U87MG-MG132+MG132.tif
- Figure 2/Fig. 2D/
- Figure 2/Fig. 2D/Numerical data.xlsx
- Figure 2/Fig. 2E/
- Figure 2/Fig. 2E/DMSO 1.tif
- Figure 2/Fig. 2E/DMSO 2.tif
- Figure 2/Fig. 2E/DMSO 3.tif
- Figure 2/Fig. 2E/KN-93  1.tif
- Figure 2/Fig. 2E/KN-93  2.tif
- Figure 2/Fig. 2E/KN-93  3.tif
- Figure 2/Fig. 2E/MG132  1.tif
- Figure 2/Fig. 2E/MG132  2.tif
- Figure 2/Fig. 2E/MG132  3.tif
- Figure 2/Fig. 2E/MG132+KN-93  1.tif
- Figure 2/Fig. 2E/MG132+KN-93  2.tif
- Figure 2/Fig. 2E/MG132+KN-93  3.tif
- Figure 2/Fig. 2F/
- Figure 2/Fig. 2F/DMSO-1.tif
- Figure 2/Fig. 2F/DMSO-2.tif
- Figure 2/Fig. 2F/KN-93-1.tif
- Figure 2/Fig. 2F/KN-93-2.tif
- Figure 2/Fig. 2F/MG132+KN-93 -1.tif
- Figure 2/Fig. 2F/MG132+KN-93 -2.tif
- Figure 2/Fig. 2F/MG132-1.tif
- Figure 2/Fig. 2F/MG132-2.tif
- Figure 2/Fig. 2G/
- Figure 2/Fig. 2G/293-MG132.tif
- Figure 2/Fig. 2G/293-MG132+KN-93.tif
- Figure 2/Fig. 2G/293-MG132+KN-93+CHX.tif
- Figure 2/Fig. 2G/293-MG132+KN-93+NAC.tif
- Figure 2/Fig. 2G/293-MG132+KN-93+Z-VAD.tif
- Figure 2/Fig. 2G/Hela-MG132.tif
- Figure 2/Fig. 2G/Hela-MG132+KN-93.tif
- Figure 2/Fig. 2G/Hela-MG132+KN-93+CHX.tif
- Figure 2/Fig. 2G/Hela-MG132+KN-93+NAC.tif
- Figure 2/Fig. 2G/Hela-MG132+KN-93+Z-VAD.tif
- Figure 2/Fig. 2H/
- Figure 2/Fig. 2H/Numerical data.xlsx
- Figure 2/Fig. 2I/
- Figure 2/Fig. 2I/Numerical data.xlsx
- Figure 2/Fig. 2J/
- Figure 2/Fig. 2J/Numerical data.xlsx
- Figure 2/Fig. 2K/
- Figure 2/Fig. 2K/Numerical data 1.xlsx
- Figure 2/Fig. 2L/
- Figure 2/Fig. 2L/HEK293/
- Figure 2/Fig. 2L/HEK293/Numerical data.xlsx
- Figure 2/Fig. 2L/HEK293/WB  CHOP and GAPDH.tif
- Figure 2/Fig. 2L/HEK293/WB  GRP78 and GAPDH.tif
- Figure 2/Fig. 2L/HEK293/WB  p-ERK and GAPDH.tif
- Figure 2/Fig. 2L/HEK293/WB  p-MEK and a┬-actin.tif
- Figure 2/Fig. 2L/HEK293/WB  p-p38 and a┬-tubulin.tif
- Figure 2/Fig. 2L/Hela/
- Figure 2/Fig. 2L/Hela/Numerical data.xlsx
- Figure 2/Fig. 2L/Hela/WB CHOP and GAPDH.tif
- Figure 2/Fig. 2L/Hela/WB GRP78 and GAPDH.tif
- Figure 2/Fig. 2L/Hela/WB p-ERK and GAPDH.tif
- Figure 2/Fig. 2L/Hela/WB p-MEK and a┬-actin.tif
- Figure 2/Fig. 2L/Hela/WB p-p38 and a┬-tubulin.tif
