# Supplementary material for: CaMKII suppresses proteotoxicity by phosphorylating BAG3 in response to proteasomal dysfunction
Source: EMBO Rep. 2024 Sep 11;25(10):4488–514. doi: 10.1038/s44319-024-00248-w (PMC11466968; doi:10.1038/s44319-024-00248-w)
Supplement: Supplementary file 4 — Source data Fig. 2 [file 44319_2024_248_MOESM4_ESM.zip › Figure 2/Fig. 2B/Numerical data.xlsx]

## Sheet: Sheet1
			vesicular cells（%）
			shScr+MG132	shCaMKIIs+MG132
	HEK293	Repeat 1	2.5	51.3762
		Repeat 2	5.55556	56.6265
		Repeat 3	5.30973	48.1132
	Hela	Repeat 1	7.69231	60.5505
		Repeat 2	6.48148	47.1591
		Repeat 3	5.7554	47.1963
