# Supplementary material for: CaMKII suppresses proteotoxicity by phosphorylating BAG3 in response to proteasomal dysfunction
Source: EMBO Rep. 2024 Sep 11;25(10):4488–514. doi: 10.1038/s44319-024-00248-w (PMC11466968; doi:10.1038/s44319-024-00248-w)
Supplement: Supplementary file 4 — Source data Fig. 2 [file 44319_2024_248_MOESM4_ESM.zip › Figure 2/Fig. 2D/Numerical data.xlsx]

## Sheet: Sheet1
			vesicular cells （%）
			DMSO	MG132	KN-93	MG132+KN-93
	HEK293	Repeat 1	0.248139	3.90071	0.258398	80.4598
		Repeat 2	0	5.05837	0	72.6316
		Repeat 3	0.207469	5.46624	0	76.9231
	Hela	Repeat 1	0.518135	2.27273	0	48.4127
		Repeat 2	0.925926	2.38095	0.985222	55.4217
		Repeat 3	0	1.53846	1.53257	61.3861
	U87MG	Repeat 1	2.95567	6.16438	2.92398	71.1539
		Repeat 2	1.18343	6.43275	1.25786	83.8235
		Repeat 3	0.552486	5.26316	2.1164	65.2695
