# Supplementary material for: CaMKII suppresses proteotoxicity by phosphorylating BAG3 in response to proteasomal dysfunction
Source: EMBO Rep. 2024 Sep 11;25(10):4488–514. doi: 10.1038/s44319-024-00248-w (PMC11466968; doi:10.1038/s44319-024-00248-w)
Supplement: Supplementary file 4 — Source data Fig. 2 [file 44319_2024_248_MOESM4_ESM.zip › Figure 2/Fig. 2H/Numerical data.xlsx]

## Sheet: Sheet1
			vesicular cells (%)
			MG132+KN-93	MG132+KN-93 + NAC	MG132+KN-93 + CHX	MG132+KN-93 + ZVAD
	HEK293	Repeat 1	75.7009	3.58974	0.44843	71.8182
		Repeat 2	80.1724	2.35849	1.19522	79.0476
		Repeat 3	74.3363	2.94118	0.512821	65.9574
