# Supplementary material for: CaMKII suppresses proteotoxicity by phosphorylating BAG3 in response to proteasomal dysfunction
Source: EMBO Rep. 2024 Sep 11;25(10):4488–514. doi: 10.1038/s44319-024-00248-w (PMC11466968; doi:10.1038/s44319-024-00248-w)
Supplement: Supplementary file 4 — Source data Fig. 2 [file 44319_2024_248_MOESM4_ESM.zip › Figure 2/Fig. 2I/Numerical data.xlsx]

## Sheet: Sheet1
			vesicular cells
			MG132+KN-93	MG132+KN-93 + NAC	MG132+KN-93 + CHX	MG132+KN-93 + ZVAD
	Hela	Repeat 1	48.4127	2.73973	11.7241	64.4068
		Repeat 2	55.4217	3.04569	20.6573	66.9903
		Repeat 3	61.3861	5.52147	15.2174	72.449
