# Supplementary material for: CaMKII suppresses proteotoxicity by phosphorylating BAG3 in response to proteasomal dysfunction
Source: EMBO Rep. 2024 Sep 11;25(10):4488–514. doi: 10.1038/s44319-024-00248-w (PMC11466968; doi:10.1038/s44319-024-00248-w)
Supplement: Supplementary file 4 — Source data Fig. 2 [file 44319_2024_248_MOESM4_ESM.zip › Figure 2/Fig. 2J/Numerical data.xlsx]

## Sheet: Sheet1
			DMSO	MG132	KN-93	MG132+KN-93	MG132+KN93 +NAC (2mM)	MG132+KN-93 +NAC (5mM)	MG132+KN-93 +Z-VAD (5uM)	MG132+KN93 +Z-VAD (10uM)
	HEK293	Repeat 1	100	78.0604	84.4197	27.345	52.9412	55.1669	17.965	16.8522
		Repeat 2	100	74.6141	86.2779	28.988	54.717	57.6329	15.952	18.1818
		Repeat 3	100	72.8618	91.2829	32.7303	52.7961	57.8947	17.4342	17.9276
