# Supplementary material for: CaMKII suppresses proteotoxicity by phosphorylating BAG3 in response to proteasomal dysfunction
Source: EMBO Rep. 2024 Sep 11;25(10):4488–514. doi: 10.1038/s44319-024-00248-w (PMC11466968; doi:10.1038/s44319-024-00248-w)
Supplement: Supplementary file 4 — Source data Fig. 2 [file 44319_2024_248_MOESM4_ESM.zip › Figure 2/Fig. 2K/Numerical data 1.xlsx]

## Sheet: Sheet1
			DMSO	MG132	KN-93	MG132+KN-93	MG132+KN93 +NAC (2mM)	MG132+KN-93 +NAC (5mM)	MG132+KN-93 +Z-VAD (5uM)	MG132+KN93 +Z-VAD (10uM)
	Hela	Repeat 1	100	64.395	78.7204	8.76217	51.1822	53.1294	21.2796	11.4047
		Repeat 2	100	62.9986	81.5681	9.49106	52.8198	48.9684	16.2311	10.4539
		Repeat 3	100	60.8567	94.9778	6.94239	54.3575	52.7326	15.6573	11.3737
