# Supplementary material for: CaMKII suppresses proteotoxicity by phosphorylating BAG3 in response to proteasomal dysfunction
Source: EMBO Rep. 2024 Sep 11;25(10):4488–514. doi: 10.1038/s44319-024-00248-w (PMC11466968; doi:10.1038/s44319-024-00248-w)
Supplement: Supplementary file 4 — Source data Fig. 2 [file 44319_2024_248_MOESM4_ESM.zip › Figure 2/Fig. 2L/HEK293/Numerical data.xlsx]

## Sheet: Sheet1
	HEK293		DMSO			MG132			KN-93			MG132-KN-93
			repeat 1	repeat 2	repeat 3	repeat 1	repeat 2	repeat 3	repeat 1	repeat 2	repeat 3	repeat 1	repeat 2	repeat 3
		p-MEK	0.120994	0.268139	0.292055	1	1	1	0.163375	0.372421	0.291974	1.73605	2.16806	2.62572
		p-ERK	0.015323	0.119635	0.082147	1	1	1	0.094232	0.130202	0.117218	1.01144	1.07665	1.23951
		p-p38	0.208288	0.225653	0.283964	1	1	1	0.316114	0.251284	0.35958	1.461	1.45881	1.8054
		GRP78	0.656151	0.764312	0.672901	1	1	1	0.552127	0.762864	0.68067	1.66004	2.00399	1.60142
		CHOP	0.725912	1.13494	1.39521	1	1	1	1.22051	1.0568	1.39677	2.52139	2.72294	3.18291
