# Supplementary material for: CaMKII suppresses proteotoxicity by phosphorylating BAG3 in response to proteasomal dysfunction
Source: EMBO Rep. 2024 Sep 11;25(10):4488–514. doi: 10.1038/s44319-024-00248-w (PMC11466968; doi:10.1038/s44319-024-00248-w)
Supplement: Supplementary file 4 — Source data Fig. 2 [file 44319_2024_248_MOESM4_ESM.zip › Figure 2/Fig. 2L/Hela/Numerical data.xlsx]

## Sheet: Sheet1
	Hela		DMSO			MG132			KN-93			MG132-KN-93
			repeat 1	repeat 2	repeat 3	repeat 1	repeat 2	repeat 3	repeat 1	repeat 2	repeat 3	repeat 1	repeat 2	repeat 3
		p-MEK	0.140519	0.199511	0.166794	1	1	1	0.126514	0.166703	0.137365	1.61438	1.54211	1.35504
		p-ERK	0.141434	0.210086	0.180531	1	1	1	0.413874	0.497927	0.399478	1.84791	2.23744	1.94523
		p-p38	0.212292	0.264438	0.239502	1	1	1	0.231708	0.27183	0.290294	1.41684	1.21579	1.33495
		GRP78	0.955876	0.640537	1.11291	1	1	1	0.798709	0.509427	0.70444	2.76962	2.21977	3.11765
		CHOP	0.71453	0.957222	1.43682	1	1	1	0.425245	0.757585	0.625674	1.4649	1.27309	1.7581
