# Supplementary material for: CaMKII suppresses proteotoxicity by phosphorylating BAG3 in response to proteasomal dysfunction
Source: EMBO Rep. 2024 Sep 11;25(10):4488–514. doi: 10.1038/s44319-024-00248-w (PMC11466968; doi:10.1038/s44319-024-00248-w)
Supplement: Supplementary file 5 — Source data Fig. 3 [file 44319_2024_248_MOESM5_ESM.zip]

Archive with 42 entries (30 files):
- Figure 3/Fig. 3A/
- Figure 3/Fig. 3A/Numerical data.xlsx
- Figure 3/Fig. 3A/WB.tif
- Figure 3/Fig. 3B/
- Figure 3/Fig. 3B/DMSO.tif
- Figure 3/Fig. 3B/KN-93.tif
- Figure 3/Fig. 3B/MG132.tif
- Figure 3/Fig. 3B/MG132+KN-93.tif
- Figure 3/Fig. 3C/
- Figure 3/Fig. 3C/Numerical data.xlsx
- Figure 3/Fig. 3D/
- Figure 3/Fig. 3D/Numerical data.xlsx
- Figure 3/Fig. 3D/WB.tif
- Figure 3/Fig. 3E/
- Figure 3/Fig. 3E/Numerical data.xlsx
- Figure 3/Fig. 3E/WB.tif
- Figure 3/Fig. 3F/
- Figure 3/Fig. 3F/MG132.tif
- Figure 3/Fig. 3F/MG132+KN-93.tif
- Figure 3/Fig. 3F/MG132+KN-93+BTdCPU.tif
- Figure 3/Fig. 3G/
- Figure 3/Fig. 3G/Numerical data.xlsx
- Figure 3/Fig. 3H/
- Figure 3/Fig. 3H/HEK293-MG132.tif
- Figure 3/Fig. 3H/HEK293-MG132+KN-93.tif
- Figure 3/Fig. 3H/HEK293-MG132+KN-93+BTdCPU.tif
- Figure 3/Fig. 3H/Hela-MG132.tif
- Figure 3/Fig. 3H/Hela-MG132+KN-93.tif
- Figure 3/Fig. 3H/Hela-MG132+KN-93+BTdCPU.tif
- Figure 3/Fig. 3I/
- Figure 3/Fig. 3I/Numerical data.xlsx
- Figure 3/Fig. 3J/
- Figure 3/Fig. 3J/MG132+KN-93  1.tif
- Figure 3/Fig. 3J/MG132+KN-93  2.tif
- Figure 3/Fig. 3J/MG132+KN-93  3.tif
- Figure 3/Fig. 3J/MG132+KN-93+BTdCPU  1.tif
- Figure 3/Fig. 3J/MG132+KN-93+BTdCPU  2.tif
- Figure 3/Fig. 3J/MG132+KN-93+BTdCPU  3.tif
- Figure 3/Fig. 3K/
- Figure 3/Fig. 3K/Numerical data.xlsx
- Figure 3/Fig. 3L/
- Figure 3/Fig. 3L/Numerical data.xlsx
