# Supplementary material for: CaMKII suppresses proteotoxicity by phosphorylating BAG3 in response to proteasomal dysfunction
Source: EMBO Rep. 2024 Sep 11;25(10):4488–514. doi: 10.1038/s44319-024-00248-w (PMC11466968; doi:10.1038/s44319-024-00248-w)
Supplement: Supplementary file 5 — Source data Fig. 3 [file 44319_2024_248_MOESM5_ESM.zip › Figure 3/Fig. 3A/Numerical data.xlsx]

## Sheet: Sheet1
	p-eIF2α/t-eIF2α
		DMSO			MG132			KN-93			MG132+KN-93
		repeat 1	repeat 2	repeat 3	repeat 1	repeat 2	repeat 3	repeat 1	repeat 2	repeat 3	repeat 1	repeat 2	repeat 3
	HEK293	1	1	1	1.51637	1.57343	2.14762	0.928504	0.841888	0.94066	0.754058	0.905389	1.14104
	Hela	1	1	1	1.93173	1.70286	1.79	0.607341	0.794459	0.565187	0.547098	0.468007	0.611649
