# Supplementary material for: CaMKII suppresses proteotoxicity by phosphorylating BAG3 in response to proteasomal dysfunction
Source: EMBO Rep. 2024 Sep 11;25(10):4488–514. doi: 10.1038/s44319-024-00248-w (PMC11466968; doi:10.1038/s44319-024-00248-w)
Supplement: Supplementary file 5 — Source data Fig. 3 [file 44319_2024_248_MOESM5_ESM.zip › Figure 3/Fig. 3C/Numerical data.xlsx]

## Sheet: Sheet1
		DMSO	MG132	KN-93	MG132+KN-93
	repeat 1	1	2.84655	0.933732	1.31378
	repeat 2	1	1.88962	0.581436	0.993884
	repeat 3	1	2.61034	0.963564	1.5925
