# Supplementary material for: CaMKII suppresses proteotoxicity by phosphorylating BAG3 in response to proteasomal dysfunction
Source: EMBO Rep. 2024 Sep 11;25(10):4488–514. doi: 10.1038/s44319-024-00248-w (PMC11466968; doi:10.1038/s44319-024-00248-w)
Supplement: Supplementary file 5 — Source data Fig. 3 [file 44319_2024_248_MOESM5_ESM.zip › Figure 3/Fig. 3D/Numerical data.xlsx]

## Sheet: Sheet1
		HEL293				Hela
		repeat 1	repeat 2	repeat 3	repeat 4	repeat 1	repeat 2	repeat 3	repeat 4
	MG132	1	1	1	1	1	1	1	1
	MG132+KN-93	0.310439	0.432148	0.622298	0.411138	0.496517	0.470533	0.49945	0.720944
	MG132+KN-93+BTdCPU	0.92858	0.913467	0.903153	0.880566	1.0697	1.10323	1.13966	1.13345
