# Supplementary material for: CaMKII suppresses proteotoxicity by phosphorylating BAG3 in response to proteasomal dysfunction
Source: EMBO Rep. 2024 Sep 11;25(10):4488–514. doi: 10.1038/s44319-024-00248-w (PMC11466968; doi:10.1038/s44319-024-00248-w)
Supplement: Supplementary file 5 — Source data Fig. 3 [file 44319_2024_248_MOESM5_ESM.zip › Figure 3/Fig. 3E/Numerical data.xlsx]

## Sheet: Sheet1
		MG132			MG132+KN-93			MG132+KN-93+ BTdCPU
		repeat 1	repeat 2	repeat 3	repeat 1	repeat 2	repeat 3	repeat 1	repeat 2	repeat 3
	Insoluble	1	1	1	1.80524	1.65562	1.59745	0.835783	1.00557	0.974446
	Soluble	1	1	1	0.9584	0.611461	0.808946	0.592783	0.643608	0.471389
