# Supplementary material for: CaMKII suppresses proteotoxicity by phosphorylating BAG3 in response to proteasomal dysfunction
Source: EMBO Rep. 2024 Sep 11;25(10):4488–514. doi: 10.1038/s44319-024-00248-w (PMC11466968; doi:10.1038/s44319-024-00248-w)
Supplement: Supplementary file 5 — Source data Fig. 3 [file 44319_2024_248_MOESM5_ESM.zip › Figure 3/Fig. 3G/Numerical data.xlsx]

## Sheet: Sheet1
		MG132	MG132+KN-93	MG132+KN-93+ BTdCPU
	Repeat 1	14.4444	67.9688	15.4639
	Repeat 2	10.6195	72.7273	7.92079
	Repeat 3	10.8434	79.1209	9.31174
