# Supplementary material for: CaMKII suppresses proteotoxicity by phosphorylating BAG3 in response to proteasomal dysfunction
Source: EMBO Rep. 2024 Sep 11;25(10):4488–514. doi: 10.1038/s44319-024-00248-w (PMC11466968; doi:10.1038/s44319-024-00248-w)
Supplement: Supplementary file 5 — Source data Fig. 3 [file 44319_2024_248_MOESM5_ESM.zip › Figure 3/Fig. 3I/Numerical data.xlsx]

## Sheet: Sheet1
		vesicular cells （%）
			MG132	MG132+KN-93	MG132+KN-93+ BTdCPU
	Hela	Repeat 1	5.1948	74.7126	11.4035
		Repeat 2	7.55814	71.8447	10.8911
		Repeat 3	5.96026	66.3043	7.29167
	HEK293	Repeat 1	13.3758	79.1946	13.9706
		Repeat 2	12.0301	80.4511	17.8295
		Repeat 3	9.15493	82.7586	12.1495
