# Supplementary material for: CaMKII suppresses proteotoxicity by phosphorylating BAG3 in response to proteasomal dysfunction
Source: EMBO Rep. 2024 Sep 11;25(10):4488–514. doi: 10.1038/s44319-024-00248-w (PMC11466968; doi:10.1038/s44319-024-00248-w)
Supplement: Supplementary file 5 — Source data Fig. 3 [file 44319_2024_248_MOESM5_ESM.zip › Figure 3/Fig. 3K/Numerical data.xlsx]

## Sheet: Sheet1
			DMSO	MG132	KN-93	MG132+KN-93	MG132+KN-93 + BTdCPU（0.5 µM）	MG132+KN-93 + BTdCPU （1 µM）	MG132+KN-93 + BTdCPU （2 µM）
	HEK293	Repeat 1	100	76.2313	96.788	34.5468	44.1827	58.1014	65.9529
		Repeat 2	100	79.0909	94.0559	40.2098	49.8601	60.3496	66.014
		Repeat 3	100	80.2763	100.153	33.6915	47.0453	58.4037	70.3761
