# Supplementary material for: CaMKII suppresses proteotoxicity by phosphorylating BAG3 in response to proteasomal dysfunction
Source: EMBO Rep. 2024 Sep 11;25(10):4488–514. doi: 10.1038/s44319-024-00248-w (PMC11466968; doi:10.1038/s44319-024-00248-w)
Supplement: Supplementary file 5 — Source data Fig. 3 [file 44319_2024_248_MOESM5_ESM.zip › Figure 3/Fig. 3L/Numerical data.xlsx]

## Sheet: Sheet1
			DMSO	MG132	KN-93	MG132+KN-93	MG132+KN-93 + BTdCPU (0.5 µM）	MG132+KN-93 + BTdCPU (1 µM）	MG132+KN-93 + BTdCPU (2 µM）
	Hela	Repeat 1	100	64.2177	97.9592	33.6054	40.6803	58.3674	60.136
		Repeat 2	100	67.2043	89.5161	32.3925	38.8441	55.7796	57.1237
		Repeat 3	100	63.8928	100.423	33.1453	36.1072	59.5204	66.2905
