# Supplementary material for: CaMKII suppresses proteotoxicity by phosphorylating BAG3 in response to proteasomal dysfunction
Source: EMBO Rep. 2024 Sep 11;25(10):4488–514. doi: 10.1038/s44319-024-00248-w (PMC11466968; doi:10.1038/s44319-024-00248-w)
Supplement: Supplementary file 6 — Source data Fig. 4 [file 44319_2024_248_MOESM6_ESM.zip]

Archive with 25 entries (14 files):
- Figure 4/Fig. 4A/
- Figure 4/Fig. 4A/WB.tif
- Figure 4/Fig. 4B/
- Figure 4/Fig. 4B/WB.tif
- Figure 4/Fig. 4D/
- Figure 4/Fig. 4D/WB.tif
- Figure 4/Fig. 4E/
- Figure 4/Fig. 4E/WB.tif
- Figure 4/Fig. 4F/
- Figure 4/Fig. 4F/WB.tif
- Figure 4/Fig. 4G/
- Figure 4/Fig. 4G/WB.tif
- Figure 4/Fig. 4H/
- Figure 4/Fig. 4H/Numerical data.xlsx
- Figure 4/Fig. 4H/WB.tif
- Figure 4/Fig. 4I/
- Figure 4/Fig. 4I/SDS-PAGE.tif
- Figure 4/Fig. 4I/WB.tif
- Figure 4/Fig. 4L/
- Figure 4/Fig. 4L/WB.tif
- Figure 4/Fig. 4M/
- Figure 4/Fig. 4M/Numerical data.xlsx
- Figure 4/Fig. 4M/WB.tif
- Figure 4/Fig. 4N/
- Figure 4/Fig. 4N/WB.tif
