# Supplementary material for: CaMKII suppresses proteotoxicity by phosphorylating BAG3 in response to proteasomal dysfunction
Source: EMBO Rep. 2024 Sep 11;25(10):4488–514. doi: 10.1038/s44319-024-00248-w (PMC11466968; doi:10.1038/s44319-024-00248-w)
Supplement: Supplementary file 6 — Source data Fig. 4 [file 44319_2024_248_MOESM6_ESM.zip › Figure 4/Fig. 4H/Numerical data.xlsx]

## Sheet: Sheet1
		repeat 1	repeat 2	repeat 3
	DMSO	0.262832	0.215736	0.366869
	MG132	1	1	1
	KN-93	0.121272	0.086173	0.147077
	MG132+KN-93	0.576734	0.48363	0.599995
