# Supplementary material for: CaMKII suppresses proteotoxicity by phosphorylating BAG3 in response to proteasomal dysfunction
Source: EMBO Rep. 2024 Sep 11;25(10):4488–514. doi: 10.1038/s44319-024-00248-w (PMC11466968; doi:10.1038/s44319-024-00248-w)
Supplement: Supplementary file 6 — Source data Fig. 4 [file 44319_2024_248_MOESM6_ESM.zip › Figure 4/Fig. 4M/Numerical data.xlsx]

## Sheet: Sheet1
	WT-DMSO			WT-MG132			3A-DMSO			3A-MG132
	repeat 1	repeat 2	repeat 3	repeat 1	repeat 2	repeat 3	repeat 1	repeat 2	repeat 3	repeat 1	repeat 2	repeat 3
	0.387229	0.420579	0.288637	1	1	1	0.484499	0.49947	0.693314	0.64288	0.635005	0.580009
