# Supplementary material for: CaMKII suppresses proteotoxicity by phosphorylating BAG3 in response to proteasomal dysfunction
Source: EMBO Rep. 2024 Sep 11;25(10):4488–514. doi: 10.1038/s44319-024-00248-w (PMC11466968; doi:10.1038/s44319-024-00248-w)
Supplement: Supplementary file 7 — Source data Fig. 5 [file 44319_2024_248_MOESM7_ESM.zip]

Archive with 27 entries (18 files):
- Figure 5/Fig. 5A/
- Figure 5/Fig. 5A/WB.tif
- Figure 5/Fig. 5B/
- Figure 5/Fig. 5B/DMSO.tif
- Figure 5/Fig. 5B/KN-93.tif
- Figure 5/Fig. 5B/MG132.tif
- Figure 5/Fig. 5B/MG132+KN-93.tif
- Figure 5/Fig. 5B/Numerical data.xlsx
- Figure 5/Fig. 5C/
- Figure 5/Fig. 5C/WB.tif
- Figure 5/Fig. 5D/
- Figure 5/Fig. 5D/Numerical data.xlsx
- Figure 5/Fig. 5D/WB.tif
- Figure 5/Fig. 5E/
- Figure 5/Fig. 5E/Numerical data.xlsx
- Figure 5/Fig. 5E/WB.tif
- Figure 5/Fig. 5F/
- Figure 5/Fig. 5F/Numerical data.xlsx
- Figure 5/Fig. 5F/WB.tif
- Figure 5/Fig. 5G/
- Figure 5/Fig. 5G/Numerical data.xlsx
- Figure 5/Fig. 5G/WB.tif
- Figure 5/Fig. 5H/
- Figure 5/Fig. 5H/Numerical data.xlsx
- Figure 5/Fig. 5H/WB.tif
- Figure 5/Fig. 5I/
- Figure 5/Fig. 5I/Numerical data.xlsx
