# Supplementary material for: CaMKII suppresses proteotoxicity by phosphorylating BAG3 in response to proteasomal dysfunction
Source: EMBO Rep. 2024 Sep 11;25(10):4488–514. doi: 10.1038/s44319-024-00248-w (PMC11466968; doi:10.1038/s44319-024-00248-w)
Supplement: Supplementary file 7 — Source data Fig. 5 [file 44319_2024_248_MOESM7_ESM.zip › Figure 5/Fig. 5B/Numerical data.xlsx]

## Sheet: Sheet1
	DMSO				MG132				KN-93				MG132 + KN-93
	distance	FLAG-intensity	HRI intensity		distance	FLAG-intensity	HRI intensity		distance	FLAG-intensity	HRI intensity		distance	FLAG-intensity	HRI intensity
	0	35	51		0	72	66		0	39	22		0	20	22
	0.083333	35	47.6007		0.083333	69	69		0.083333	39.9675	22.9675		0.083333	22.011	22
	0.166667	35	47.7341		0.166667	71.902	71		0.166667	39.5515	22.5135		0.166667	22.44	19.9372
	0.25	36.4119	50.5804		0.25	70.707	74		0.25	37.0732	22.2195		0.25	24.753	16.7719
	0.333333	36.732	53.4097		0.333333	70.61	76		0.333333	35.2955	21.1301		0.333333	30.088	16.0291
	0.416667	37	54.6424		0.416667	70.268	76		0.416667	36.1382	21		0.416667	35.298	16.2283
	0.5	38.3154	54.8844		0.5	72.415	79		0.5	37.3659	20.5485		0.5	38.838	16
	0.583333	38.0014	54.4305		0.583333	73.976	79		0.583333	39.3659	19.9026		0.583333	42.395	16
	0.666667	36.1444	54.4641		0.666667	74.829	79.78		0.666667	39.3203	20.0813		0.666667	45.172	20.2014
	0.75	33.8965	56.2614		0.75	75.561	81		0.75	39.3415	20.3415		0.75	49.506	23.5956
	0.833333	33	59.1269		0.833333	79.463	81		0.833333	39.3328	20.1957		0.833333	54.238	24.9707
	0.916667	33	61.0621		0.916667	80.61	79		0.916667	39.8123	19.269		0.916667	57.162	24.2678
	1	32.8853	60.411		1	80.756	77.244		1	42.4598	18.3427		1	57.791	24.233
	1.08333	31.4241	60.3364		1.08333	79.902	76		1.08333	43.754	18.2206		1.08333	59.718	24.8619
	1.16667	31	61.9973		1.16667	75.951	74.634		1.16667	42.5285	18.7973		1.16667	63.35	24.159
	1.25	32.8543	61.5308		1.25	72.805	74		1.25	41.655	20.2195		1.25	70.355	23.6404
	1.33333	33.2171	60.2713		1.33333	68.659	71.659		1.33333	42.0846	21.7269		1.33333	76.796	24.075
	1.41667	32.5196	58.4319		1.41667	65.829	69.341		1.41667	42.2581	22.4228		1.41667	82.28	25.451
	1.5	30.92	60.1377		1.5	67.756	69.244		1.5	41.4878	22.5312		1.5	91.103	30.3222
	1.58333	29.0697	60.4247		1.58333	66	66.22		1.58333	40.7994	22.0787		1.58333	96.7075	33.7165
	1.66667	28.3171	59.6111		1.66667	67.951	69		1.66667	42.6281	22.6281		1.66667	98.29	36.279
	1.75	28.2886	58.2302		1.75	70.951	70.951		1.75	43.3664	23.8537		1.75	100.955	40.5433
	1.83333	28.9133	58.4094		1.83333	73.146	73.78		1.83333	42.5096	24.0705		1.83333	106.119	43.5271
	1.91667	29	59.2901		1.91667	83.634	78.634		1.91667	40.7683	23.0325		1.91667	112.233	47.2938
	2	29	57.2577		2	87.829	83.146		2	40.1124	22.7561		2	112.323	49
	2.08333	28.3725	54.8607		2.08333	96	85.683		2.08333	40.2731	22.4959		2.08333	110.076	48.5515
	2.16667	28.0877	55.65		2.16667	105	87.659		2.16667	41.3538	22.0813		2.16667	113.228	47.425
	2.25	28.8219	61.002		2.25	114.049	87.415		2.25	42.1737	20.878		2.25	120.632	47.5567
	2.33333	29	64.9892		2.33333	115.634	86.073		2.33333	43.9431	20.0254		2.33333	125.994	47.4172
	2.41667	27.1484	64.4028		2.41667	122.512	86.927		2.41667	45.6601	20.5706		2.41667	134.134	47.7133
	2.5	26.9792	62.2776		2.5	124.537	86.683		2.5	46.6145	20.9952		2.5	140.021	47.1464
	2.58333	27.2134	62.5113		2.58333	128.951	89.439		2.58333	47	21		2.58333	142.751	44.3869
	2.66667	27.4372	65.4457		2.66667	132.634	92.878		2.66667	47	20.3526		2.66667	146.16	44
	2.75	28.2794	67.6397		2.75	132.341	97.78		2.75	45.1463	20.5854		2.75	150.325	45.4319
	2.83333	31.2726	68.5682		2.83333	134.683	105.024		2.83333	45.1381	21.7398		2.83333	154.44	49.0669
	2.91667	33.9933	69.8418		2.91667	136.293	110.585		2.91667	45.3171	23.0732		2.91667	154.095	52.5353
	3	35.8502	71		3	137.463	115.488		3	47.9786	24.2576		3	149.225	53.0837
	3.08333	38.003	70.2928		3.08333	140	117.976		3.08333	48.1272	23.8293		3.08333	142.107	50.3328
	3.16667	40.2018	68.4504		3.16667	140.732	122.878		3.16667	47.4097	22.5317		3.16667	134.246	48.3095
	3.25	41.4488	66.9612		3.25	145.39	122.78		3.25	46.0827	21.8929		3.25	131.574	48.5257
	3.33333	39.5461	66.1318		3.33333	147.293	125.244		3.33333	46.2927	22.2927		3.33333	130.685	48.7544
	3.41667	39.0067	65.2746		3.41667	147	125		3.41667	45.4444	22.7778		3.41667	129.351	48.1506
	3.5	39.8306	66.997		3.5	149	124.756		3.5	45.6341	22.3659		3.5	127.129	46.954
	3.58333	40.5681	65.5504		3.58333	151.415	124.512		3.58333	45.5854	21.3239		3.58333	128.634	46.6778
	3.66667	41.3023	66.4257		3.66667	153.829	121.707		3.66667	46.2707	20.6854		3.66667	128.42	49.6778
	3.75	41.2266	67.1499		3.75	150	120		3.75	47.2576	20.3278		3.75	128.444	53.3054
	3.83333	39.7432	67.1961		3.83333	155.024	117		3.83333	48.4065	20.0164		3.83333	129.78	58.0269
	3.91667	39	67.2947		3.91667	156.537	115		3.91667	48.2846	20.4715		3.91667	128.801	61.8745
	4	39	68.7299		4	157.927	115		4	46.6098	21.439		4	124.851	66.857
	4.08333	39	71.49		4.08333	154.878	115		4.08333	45.748	21.5935		4.08333	117.366	68.412
	4.16667	40.255	75.0513		4.16667	157.488	115		4.16667	46.7531	20.6372		4.16667	108.385	66.9018
	4.25	41.5077	76.1968		4.25	160.098	115		4.25	47.8168	20.1951		4.25	102.61	62.7283
	4.33333	44.0736	76.586		4.33333	158.244	113.61		4.33333	46.6341	19.8936		4.33333	98.113	57.392
	4.41667	46.0526	78.7591		4.41667	158.073	112		4.41667	45.3059	19.7886		4.41667	93.179	51.5868
	4.5	46.3684	80.6928		4.5	155	110		4.5	44.9143	20		4.5	88.588	46.4682
	4.58333	44.4076	81.2426		4.58333	152.317	110		4.58333	44.6911	20.0653		4.58333	81.611	42.7733
	4.66667	42.1216	81.9976		4.66667	150.805	110		4.66667	44.4309	20.6462		4.66667	75.0575	38.0479
	4.75	41	83.0651		4.75	155	112		4.75	44.0244	21.1463		4.75	69.6388	36.1339
	4.83333	39.2969	82.9569		4.83333	158.171	116.659		4.83333	43.2927	22		4.83333	66.3538	36.9503
	4.91667	39	83.5348		4.91667	162.366	121.756		4.91667	44.8334	22.0284		4.91667	67.4163	33.6978
	5	37.5688	82.2328		5	167.927	130		5	46.7264	22.561		5	67.8688	30.8826
	5.08333	39.0493	80.1889		5.08333	170.098	138		5.08333	49	21.8537		5.08333	69.5787	31.0735
	5.16667	40.8872	77.5938		5.16667	173.976	145		5.16667	48.8699	21.1463		5.16667	70.9463	28.8368
	5.25	40.622	76.8608		5.25	176.561	151		5.25	48.401	21.9703		5.25	75.3612	27.7691
	5.33333	40.0148	78.8511		5.33333	172.39	151		5.33333	47.4105	22.9187		5.33333	78.695	26.9929
	5.41667	39.884	79.884		5.41667	171	151		5.41667	47.0935	23.8862		5.41667	81.0825	27.2343
	5.5	41.6854	79.8878		5.5	170	148.659		5.5	45.6092	24.3165		5.5	87.2537	27.9028
	5.58333	44.1876	78.7764		5.58333	169.195	145.805		5.58333	48.3252	26.1502		5.58333	92.5938	29.5035
	5.66667	44.6598	81.1997		5.66667	168	143		5.66667	50.4721	27.4797		5.66667	96.5888	33.5021
	5.75	42.3441	82.6933		5.75	165.902	138.732		5.75	52.6347	27.9881		5.75	98.2775	37.0042
	5.83333	41.61	82.9953		5.83333	164.073	136.244		5.83333	53.0584	26.4944		5.83333	101.09	38.4529
	5.91667	42.8532	82.0686		5.91667	161.463	135.317		5.91667	53	25.3089		5.91667	103.013	38.8117
	6	44.9414	82.8502		6	162.073	135.561		6	52.3415	24.5181		6	104.216	38.7119
	6.08333	45.0551	86.576		6.08333	160.244	137.805		6.08333	52.6158	24.6341		6.08333	108.642	39.092
	6.16667	44.6734	87.6734		6.16667	159	137.268		6.16667	53.5041	25.5935		6.16667	112.33	41
	6.25	45.2105	85.0324		6.25	159	136.293		6.25	54.859	26.2873		6.25	111.051	40.7501
	6.33333	47.4615	82.4675		6.33333	162.244	133.537		6.33333	54.8357	26.3642		6.33333	109.722	40.1757
	6.41667	49.1956	81.7719		6.41667	161.756	132.268		6.41667	53.935	25.9839		6.41667	113.311	42.3096
	6.5	48.1634	80.5235		6.5	163.61	134.61		6.5	52.7591	25.3795		6.5	117.33	45.8045
	6.58333	47.7008	77.9514		6.58333	166.561	138		6.58333	52.4764	24.7618		6.58333	117.097	50.2329
	6.66667	49.556	75.8237		6.66667	167.61	143		6.66667	54.0244	24.1125		6.66667	117.55	52.3473
	6.75	51.7156	76.0354		6.75	170.805	148		6.75	55	23.9268		6.75	119.35	51.2362
	6.83333	55.1241	77.8272		6.83333	170	151		6.83333	54.3333	23.5556		6.83333	121.674	47.518
	6.91667	57.9339	78.0296		6.91667	170.049	150.707		6.91667	52.5769	22.6907		6.91667	123.159	46.3233
	7	58.668	78.8273		7	167.098	147.512		7	51.5461	21.878		7	122.978	45.1548
	7.08333	57.1272	79.3541		7.08333	168	144.268		7.08333	50.7829	21.2089		7.08333	123.914	45.4226
	7.16667	56.2668	79.7697		7.16667	166.415	142.024		7.16667	49.6394	21.6772		7.16667	125.915	46
	7.25	53.8618	79.251		7.25	167.024	139.512		7.25	48.439	20.9893		7.25	126.203	45.9637
	7.33333	53.6046	80.5895		7.33333	161.659	137.122		7.33333	49.9414	19.4082		7.33333	128.149	47.5289
	7.41667	52.221	81.4246		7.41667	152.951	133.293		7.41667	51.4713	19.0732		7.41667	131.511	51.6354
	7.5	49.9382	79.7331		7.5	142.659	129.22		7.5	52.5854	21.0732		7.5	135.345	56.2345
	7.58333	48.0175	76.8193		7.58333	132.122	123.683		7.58333	52.3526	22.0407		7.58333	136.239	56.2141
	7.66667	47.8394	75.7454		7.66667	121.073	117.561		7.66667	53.0081	22.9995		7.66667	135.963	53.1979
	7.75	49.2753	77.7766		7.75	113.39	110		7.75	54.3563	23		7.75	136.32	50.0662
	7.83333	49.4561	79.2118		7.83333	103.659	102		7.83333	55.4243	23.9431		7.83333	136.951	48.9896
	7.91667	47.9231	77.3077		7.91667	100	95.098		7.91667	54.5458	24.6515		7.91667	133.609	51.4848
	8	44.0517	74		8	94	89.951		8	55.8079	24.9542		8	127.763	53.6067
	8.08333	40.9511	74.0621		8.08333	94	87.537		8.08333	57.1177	25.2722		8.08333	120.109	53.4386
	8.16667	40.9465	74.9906		8.16667	91.439	84.659		8.16667	56.2797	25.4959		8.16667	115.706	53.3804
	8.25	41.57	75.6065		8.25	93.171	82.024		8.25	54.439	25.9465		8.25	114.785	53.979
	8.33333	42.4143	77.5872		8.33333	93.366	81.366		8.33333	53.252	27.5163		8.33333	115.92	55.3382
	8.41667	41.4148	77.8516		8.41667	93	81.22		8.41667	53	29.5096		8.41667	118.356	52.3334
	8.5	41.6217	76.3302		8.5	91.049	84		8.5	53.6829	31.3659		8.5	121.486	46.9958
	8.58333	43.8826	75.8787		8.58333	95.951	87		8.58333	52.8314	31.3496		8.58333	124.252	42.2159
	8.66667	45	76.197		8.66667	94.22	87.146		8.66667	52.5827	31.0921		8.66667	124.873	40.0172
	8.75	45.8965	78.0231		8.75	94.244	87.244		8.75	51.6978	31.0488		8.75	122.11	40.6862
	8.83333	46.1227	79.8367		8.83333	95.024	87.341		8.83333	51	31.7073		8.83333	118.455	43.3933
	8.91667	46.9484	81.1807		8.91667	94.439	87		8.91667	50.4797	33.2797		8.91667	116.334	48.4351
	9	46.5834	81		9	96	84		9	49.122	35.0256		9	116.301	51.2803
	9.08333	46.9828	81.2146		9.08333	94.268	81		9.08333	48.1949	36		9.08333	117.009	53.1772
	9.16667	47.5936	82.6101		9.16667	91.463	79		9.16667	48.4228	36.5843		9.16667	116.874	54.1564
	9.25	50.2012	85.2348		9.25	93.073	79		9.25	49.3427	36.7317		9.25	116.037	55.908
	9.33333	52.7352	85.9988		9.33333	91.927	79		9.33333	49.5535	35.5535		9.33333	117.904	55.0313
	9.41667	51.1625	85.0823		9.41667	92.024	79.976		9.41667	48.8043	34.8043		9.41667	120.096	51.5774
	9.5	50.787	82.071		9.5	94.683	79.878		9.5	48.4658	35.2439		9.5	125.396	46.9147
	9.58333	50.2432	79.6102		9.58333	94.78	80.951		9.58333	48.0212	37.4602		9.58333	129.785	41.1576
	9.66667	50.901	77.8039		9.66667	94	80.707		9.66667	47.8211	38.8211		9.66667	135.079	37.5768
	9.75	51.1717	77.8089		9.75	94	81.341		9.75	47.3659	38.4515		9.75	140.952	36.147
	9.83333	50.3711	78.3144		9.83333	91.732	82.463		9.83333	46.0893	37.7885		9.83333	147.009	36.0382
	9.91667	49.637	78.3703		9.91667	93.585	82.561		9.91667	45	37.0789		9.91667	151.81	35.3556
	10	48.9028	77.2834		10	90.146	85.171		10	45.3171	38.3629		10	153.745	36.0821
	10.0833	47.8815	73.9517		10.0833	90.293	87.683		10.0833	46.5109	38.2777		10.0833	153.77	40.3258
	10.1667	45.75	71.5328		10.1667	91.098	89.244		10.1667	47.4712	36.4712		10.1667	154.512	44.4597
	10.25	45	71.6518		10.25	88	87		10.25	48	37		10.25	154.706	48.9176
	10.3333	45.1265	73.5506		10.3333	87.049	83.854		10.3333	48.2517	36.813		10.3333	154.749	51.6576
	10.4167	45.3371	74.6518		10.4167	85.195	81		10.4167	49.4553	37.0745		10.4167	153.86	53.7205
	10.5	46.4737	74.752		10.5	82.293	79		10.5	49.7805	35.558		10.5	150.701	54.9659
	10.5833	46.8966	73.332		10.5833	82.585	76		10.5833	50.9512	36.0813		10.5833	148.07	52.8137
	10.6667	48.6896	71.461		10.6667	84.732	74.488		10.6667	50.7642	37.6909		10.6667	146.369	48.9121
	10.75	48.2955	72.1693		10.75	89.122	74.585		10.75	51.122	38.2314		10.75	147.196	46.728
	10.8333	46.1579	74.0742		10.8333	92.976	74.683		10.8333	50.2357	37.2357		10.8333	150.066	46.4047
	10.9167	45	74.5744		10.9167	93.39	77.171		10.9167	51.5008	34.8618		10.9167	155.222	46.1373
	11	44.3893	73.8935		11	98.244	82.317		11	52	32.9268		11	162.293	46.1711
	11.0833	44.641	72.1841		11.0833	100	85.463		11.0833	52.9436	31.9268		11.0833	167.131	46.2259
	11.1667	46.2065	71.8124		11.1667	107.61	85.61		11.1667	53.6917	31.8618		11.1667	169.607	45.4226
	11.25	47.7276	70.6038		11.25	112.585	86.927		11.25	54.5354	31.878		11.25	168.684	43.3086
	11.3333	46.4548	69		11.3333	114.268	87.171		11.3333	54.6179	31.2612		11.3333	163.917	41.3627
	11.4167	45.4615	69.8636		11.4167	118	88.366		11.4167	54.1629	31.5447		11.4167	158.209	38.6453
	11.5	45	71		11.5	120.39	88.463		11.5	53.4878	31.95		11.5	153.729	38.0196
	11.5833	45.1134	71.1269		11.5833	121	89		11.5833	52.844	30.4764		11.5833	150.215	40.3048
	11.6667	46.2035	73.1565		11.6667	126.659	93.659		11.6667	51.2602	28.1057		11.6667	147.51	41.9917
	11.75	45.0413	74.7158		11.75	126.756	97		11.75	50.4634	26.5854		11.75	145.893	42.4142
	11.8333	45	74.1565		11.8333	125.146	102		11.8333	52.2384	25.6396		11.8333	144.45	41.0126
	11.9167	45	74		11.9167	127	104		11.9167	55.748	24.9247		11.9167	142.575	43.1464
	12	44.8015	73.8015		12	131	107		12	58.8299	24.9268		12	140.931	45.7229
	12.0833	44.3092	74.4616		12.0833	134	110		12.0833	58.7236	25.6531		12.0833	138.635	46.2259
	12.1667	45.8241	76.2178		12.1667	136.488	112.366		12.1667	58.7317	26.7074		12.1667	138.49	44.6502
	12.25	46.8797	78.3655		12.25	142	117		12.25	58.3611	26.1124		12.25	142.155	44.6055
	12.3333	48.4818	80.3465		12.3333	143.878	120.439		12.3333	60.1804	26.2716		12.3333	146.046	44.5927
	12.4167	51.0729	81.6937		12.4167	148.61	125		12.4167	60.6546	26.9798		12.4167	150.512	45.9912
	12.5	53	81.6515		12.5	153	128		12.5	58.5152	28.0547		12.5	154.216	45.4895
	12.5833	52.4296	80.0867		12.5833	156.463	131.902		12.5833	55.1057	28.7409		12.5833	155.344	47.0385
	12.6667	49.4103	80.3859		12.6667	161.415	135		12.6667	53.6275	28.9172		12.6667	159.829	48.8089
	12.75	49.095	78.4667		12.75	165	140		12.75	55.0291	27.8537		12.75	165.33	50.6444
	12.8333	49.928	76.949		12.8333	165	145		12.8333	55.8623	29.9198		12.8333	166.444	53.3505
	12.9167	52.6725	72.7432		12.9167	168.317	151		12.9167	54.3902	29.9868		12.9167	166.456	55.4059
	13	52.4737	71.3795		13	168.78	156		13	53.0607	29.0732		13	167.317	55.9966
	13.0833	49.6285	71.6302		13.0833	170.341	161		13.0833	53	27.9675		13.0833	166.438	56.1554
	13.1667	47.6019	73.3935		13.1667	171.585	161		13.1667	54.7236	28		13.1667	164.855	53.1288
	13.25	47	72.2449		13.25	173.244	161		13.25	54.1707	28.8293		13.25	164.97	51.5456
	13.3333	47	72.7873		13.3333	179.415	158		13.3333	52.7045	27.4065		13.3333	164.887	52.1069
	13.4167	47.1016	74.4845		13.4167	176.854	153		13.4167	49.8211	25.3846		13.4167	164.026	51.7748
	13.5	46.5586	75		13.5	179.61	151		13.5	48.2683	25.1463		13.5	159.874	49.5013
	13.5833	45.9825	75.1714		13.5833	179.805	148		13.5833	48.6992	25.6907		13.5833	154.274	49.6695
	13.6667	45.2916	75.4157		13.6667	177	143		13.6667	48.5556	25.8889		13.6667	148.032	51.6162
	13.75	44.8281	76.5951		13.75	176.195	140		13.75	48.1196	24.7513		13.75	141.061	54.6946
	13.8333	44.6308	78.8731		13.8333	176.098	135.293		13.8333	48.038	23.5854		13.8333	134.886	56.5872
	13.9167	43.5686	77.4481		13.9167	171.439	130.439		13.9167	49.0163	22.9382		13.9167	126.772	56.2134
	14	43.0216	78.6356		14	167.585	128.39		14	49.5503	21.7561		14	117.401	53.5563
	14.0833	44.8307	78.8947		14.0833	165.732	128.488		14.0833	49.4309	21.0489		14.0833	111.71	51.2103
	14.1667	45	79.8131		14.1667	165	128		14.1667	49.6862	21.8357		14.1667	108.52	49.2385
	14.25	45	79.1065		14.25	168.683	125		14.25	51.6395	23.6044		14.25	105.081	47.5063
	14.3333	43.5222	76.647		14.3333	171.829	123.829		14.3333	52.748	25		14.3333	105.224	47.8075
	14.4167	43	75.5009		14.4167	169.122	123.683		14.4167	51.8831	24.6291		14.4167	103.786	47.934
	14.5	43	75.3158		14.5	165	122		14.5	50	23.9268		14.5	103.38	47.1604
	14.5833	43	74.6316		14.5833	161.317	120.927		14.5833	50	23.3652		14.5833	103.902	47.034
	14.6667	43	74.6046		14.6667	156.244	120.829		14.6667	50.218	23.0584		14.6667	106.736	44.0042
	14.75	43.6802	74.9717		14.75	150.732	118.098		14.75	50.5241	22.9512		14.75	106.737	41.3013
	14.8333	45.3552	74.4837		14.8333	146.951	116.585		14.8333	49.3089	22.7564		14.8333	100.815	40.4632
	14.9167	45.7043	74		14.9167	141.878	116.341		14.9167	49.5691	23		14.9167	98.98	40.711
	15	45.0687	73.8542		15	142.22	116.098		15	49.8543	23.1463		15	96.8475	40.8996
	15.0833	44.3474	73.0596		15.0833	137.537	116.195		15.0833	50.0102	24.1138		15.0833	96.495	38.7657
	15.1667	43.3644	72.0068		15.1667	136.488	117.61		15.1667	50.2683	25.1626		15.1667	96.25	36.6318
	15.25	44.4737	70.5668		15.25	134.366	117.585		15.25	49.4825	27		15.25	97.045	35.5295
	15.3333	44.8262	70.2159		15.3333	133.146	120.122		15.3333	46.9675	27		15.3333	97.5512	35.1213
	15.4167	43.6052	70.8111		15.4167	132.78	119.878		15.4167	45.0325	27		15.4167	95.131	34.9506
	15.5	41.0567	71.3375		15.5	130.488	116.854		15.5	45	27		15.5	91.148	34.2604
	15.5833	38.8214	71.3576		15.5833	129.024	111.756		15.5833	43.1626	27.5975		15.5833	86.0825	34.2092
	15.6667	37.8934	70.9811		15.6667	126.488	103.659		15.6667	42.1138	27.9106		15.6667	80.601	31.6987
	15.75	37	69.4648		15.75	126.341	97		15.75	40.9506	29.0244		15.75	76.9025	31.0995
	15.8333	37.8205	68.5615		15.8333	126.927	91.195		15.8333	41.3902	30.252		15.8333	75.16	32
	15.9167	40.0451	68.5881		15.9167	127.146	86.049		15.9167	41.0653	31.4797		15.9167	71.227	32
	16	42.2346	68		16	125.171	81		16	39.5247	31.1951		16	66.763	32
	16.0833	43	68.1957		16.0833	122.512	80.171		16.0833	37.7952	29.3415		16.0833	61.09	31.0425
	16.1667	43	69.1957		16.1667	123.146	79		16.1667	38.0738	27.1463		16.1667	57.0612	31.253
	16.25	43.1053	69.9695		16.25	121	79.976		16.25	38.0916	25.4331		16.25	57.066	29.8577
	16.3333	44.9622	71.1231		16.3333	116.878	79.878		16.3333	38.626	23.7531		16.3333	55.613	27.8505
	16.4167	44.3738	71.5682		16.4167	110.78	79.78		16.4167	39.4439	21.6081		16.4167	53.75	27.477
	16.5	44.7797	72.694		16.5	108	77.024		16.5	39.7751	20.439		16.5	53.561	28.3011
	16.5833	46.6275	71.9528		16.5833	100.756	74.585		16.5833	40	20		16.5833	53.251	29.7657
	16.6667	47.2527	72.4495		16.6667	95.463	71		16.6667	40.5446	19.9839		16.6667	54.85	30.3039
	16.75	45.753	72.5884		16.75	90.78	66		16.75	41.9131	19.5717		16.75	56.328	32.2386
	16.8333	41.5552	70.3441		16.8333	88	61.439		16.8333	42.122	18.4634		16.8333	57.17	32.9916
	16.9167	38.5345	68.2719		16.9167	85	58		16.9167	41.4146	17.374		16.9167	61.891	33.5463
	17	39.487	67.1654		17	85	58		17	40.5146	17.3659		17	68.05	34.3512
	17.0833	41.1685	67.6748		17.0833	84	58		17.0833	39.7778	18.7778		17.0833	70.285	34.7137
	17.1667	41.7018	69		17.1667	81.707	58		17.1667	40.0562	21.1951		17.1667	71.8775	36.7541
	17.25	40.1966	68.8088		17.25	80.415	61		17.25	40.7073	23.122		17.25	72.598	40.8846
	17.3333	37	67.791		17.3333	78.122	61		17.3333	41	24.2358		17.3333	72.5425	43.2092
	17.4167	36.9711	65.5641		17.4167	77.024	63.415		17.4167	41.3553	24.9488		17.4167	70.9875	43.3091
	17.5	37.1666	64.915		17.5	75.024	63.268		17.5	43.3766	25.16		17.5	70.34	40.41
	17.5833	36.0877	63.7267		17.5833	72.415	63.122		17.5833	44.5447	24.6179		17.5833	70.2338	37.3374
	17.6667	33.5941	61.7058		17.6667	70.317	61		17.6667	43.8374	22.8049		17.6667	68.4825	35.1675
	17.75	30.3117	61.349		17.75	72.22	59.829		17.75	41.2683	21.3415		17.75	69.5575	32.1733
	17.8333	29.4869	62.2807		17.8333	68.561	59.683		17.8333	39.5528	20.6474		17.8333	68.9325	29.472
	17.9167	30.7806	63.3044		17.9167	70.537	59.537		17.9167	36.9344	19.9843		17.9167	67.163	27.3339
	18	31.8914	62.8988		18	67.39	58		18	37.1904	18.044		18	67.018	27.2996
	18.0833	33.322	61.5209		18.0833	68.073	58		18.0833	38.3984	17.0569		18.0833	68.828	27.6988
	18.1667	33	60.9912		18.1667	66	56.732		18.1667	39.626	17		18.1667	74.0075	28.477
	18.25	33.4109	60.9474		18.25	66.268	58		18.25	38.2623	17		18.25	74.88	29.8828
	18.3333	32.9595	61.5734		18.3333	68.805	58.805		18.3333	37.8006	17.2358		18.3333	77.6425	30.3452
	18.4167	30.614	62.2395		18.4167	69.659	64		18.4167	38.7203	18.3089		18.4167	79.1887	29.8634
	18.5	28.8761	63.1392		18.5	71.341	66		18.5	40.7513	18.9465		18.5	78.5375	28.1385
	18.5833	28.7139	63.8573		18.5833	72.366	66.366		18.5833	41.7521	19.7764		18.5833	80.2887	25.8555
	18.6667	29.448	60.8311		18.6667	75.22	64.366		18.6667	41.8022	21.2683		18.6667	77.15	25
	18.75	33.0681	58.2243		18.75	73.073	64.049		18.75	41.8299	22.0732		18.75	73.19	25.395
	18.8333	34.9026	57.1996		18.8333	72.976	60.927		18.8333	41.0852	22.0753		18.8333	69.836	27.581
	18.9167	36.6813	57.8406		18.9167	74.488	57.854		18.9167	39.1815	21.4173		18.9167	66.631	30.6636
	19	36.0414	57.5207		19	72.756	57.756		19	36.7466	20.7317		19	65.323	32.5272
	19.0833	34.8075	55.7216		19.0833	70.805	55.488		19.0833	34.9634	19.7053		19.0833	67.1125	34.6611
	19.1667	33.7627	55.2036		19.1667	69.683	55.341		19.1667	33.3951	18.4797		19.1667	68.996	36.795
	19.25	34.3684	56.2344		19.25	65.732	55.195		19.25	33.0976	17.4622		19.25	70.398	39.749
	19.3333	35.1305	58.7171		19.3333	64.098	54.415		19.3333	33.813	17.4553		19.3333	69.901	43.3975
	19.4167	35.7021	60.1581		19.4167	60	52.268		19.4167	34.7794	18		19.4167	70.2725	46.9121
	19.5	34.9446	60.1053		19.5	57.512	49.756		19.5	35.3902	18		19.5	70.06	49.6843
	19.5833	35	59.1433		19.5833	55.073	48		19.5833	36.269	17.8618		19.5833	70.58	51.1591
	19.6667	35.2402	57.0108		19.6667	53.488	48		19.6667	37.6504	17.6016		19.6667	68.8725	51.1193
	19.75	37	54.004		19.75	51.878	48		19.75	38.9001	17.3415		19.75	73.101	48.3138
	19.8333	36.9833	53.6453		19.8333	51.122	51		19.8333	38.9187	17.0813		19.8333	77.0575	43.4372
	19.9167	37	54.5922		19.9167	51.024	51.683		19.9167	38.7724	17.4553		19.9167	80	38
	20	37.0323	54.1499		20	51.171	51.585		20	37.9143	19.1951
	20.0833	34.658	52.4205		20.0833	51	51		20.0833	36.813	19.8863
	20.1667	34.6626	51.5138		20.1667	48.39	51		20.1667	33.7805	18.9053
	20.25	34.7542	52.0212		20.25	47.146	48.439		20.25	31.9786	17.6829
	20.3333	33.8691	49.9697		20.3333	44.293	46.195		20.3333	31.6192	16.3902
	20.4167	32.2465	47.1822		20.4167	42.146	43.244		20.4167	32.6094	14.2276
	20.5	30.4008	44.4288		20.5	41	43		20.5	35	13
	20.5833	29.6667	42.1111						20.5833	29.6667	42.1111
