# Supplementary material for: CaMKII suppresses proteotoxicity by phosphorylating BAG3 in response to proteasomal dysfunction
Source: EMBO Rep. 2024 Sep 11;25(10):4488–514. doi: 10.1038/s44319-024-00248-w (PMC11466968; doi:10.1038/s44319-024-00248-w)
Supplement: Supplementary file 7 — Source data Fig. 5 [file 44319_2024_248_MOESM7_ESM.zip › Figure 5/Fig. 5D/Numerical data.xlsx]

## Sheet: Sheet1
		WT-DMSO	WT-MG132	3A-DMSO	3A-MG132	3D-DMSO	3D-MG132
	repeat 1	1	2.46424	0.97157	1.47622	1.61654	2.63632
	repeat 2	1	2.20115	0.827432	0.867693	0.774864	1.80441
	repeat 3	1	1.6949	0.860659	0.719883	1.17539	1.7573
