# Supplementary material for: CaMKII suppresses proteotoxicity by phosphorylating BAG3 in response to proteasomal dysfunction
Source: EMBO Rep. 2024 Sep 11;25(10):4488–514. doi: 10.1038/s44319-024-00248-w (PMC11466968; doi:10.1038/s44319-024-00248-w)
Supplement: Supplementary file 7 — Source data Fig. 5 [file 44319_2024_248_MOESM7_ESM.zip › Figure 5/Fig. 5E/Numerical data.xlsx]

## Sheet: Sheet1
		DMSO	MG132	KN-93	MG132+KN-93
	repeat 1	0.568203	1	0.421127	0.691009
	repeat 2	0.370756	1	0.330354	0.651727
	repeat 3	0.328766	1	0.169264	0.542533
