# Supplementary material for: CaMKII suppresses proteotoxicity by phosphorylating BAG3 in response to proteasomal dysfunction
Source: EMBO Rep. 2024 Sep 11;25(10):4488–514. doi: 10.1038/s44319-024-00248-w (PMC11466968; doi:10.1038/s44319-024-00248-w)
Supplement: Supplementary file 7 — Source data Fig. 5 [file 44319_2024_248_MOESM7_ESM.zip › Figure 5/Fig. 5F/Numerical data.xlsx]

## Sheet: Sheet1
		WT-DMSO	WT-MG132	3A-DMSO	3A-MG132	3D-DMSO	3D-MG132
	repeat 1	1	2.53871	0.774037	0.89547	1.47437	3.57098
	repeat 2	1	2.7009	0.892922	1.44901	1.38806	2.93713
	repeat 3	1	1.83228	0.728057	0.423639	1.15416	2.4663
