# Supplementary material for: CaMKII suppresses proteotoxicity by phosphorylating BAG3 in response to proteasomal dysfunction
Source: EMBO Rep. 2024 Sep 11;25(10):4488–514. doi: 10.1038/s44319-024-00248-w (PMC11466968; doi:10.1038/s44319-024-00248-w)
Supplement: Supplementary file 7 — Source data Fig. 5 [file 44319_2024_248_MOESM7_ESM.zip › Figure 5/Fig. 5G/Numerical data.xlsx]

## Sheet: Sheet1
	HEK293-BAG3-/-		3A-DMSO	3A-MG132	3D-DMSO	3D-MG132
		repeat 1	1	0.894193	1.04048	3.30624
		repeat 2	1	1.11984	1.43715	4.72883
		repeat 3	1	1.50382	1.17399	3.288
