# Supplementary material for: CaMKII suppresses proteotoxicity by phosphorylating BAG3 in response to proteasomal dysfunction
Source: EMBO Rep. 2024 Sep 11;25(10):4488–514. doi: 10.1038/s44319-024-00248-w (PMC11466968; doi:10.1038/s44319-024-00248-w)
Supplement: Supplementary file 7 — Source data Fig. 5 [file 44319_2024_248_MOESM7_ESM.zip › Figure 5/Fig. 5H/Numerical data.xlsx]

## Sheet: Sheet1
Hela-BAG3-/-
		3A-DMSO	3A-MG132	3D-DMSO	3D-MG132
	repeat 1	1	1.17778	0.453583	1.8481
	repeat 2	1	0.970419	1.75509	3.12899
	repeat 3	1	1.37808	1.48492	2.22296
