# Supplementary material for: CaMKII suppresses proteotoxicity by phosphorylating BAG3 in response to proteasomal dysfunction
Source: EMBO Rep. 2024 Sep 11;25(10):4488–514. doi: 10.1038/s44319-024-00248-w (PMC11466968; doi:10.1038/s44319-024-00248-w)
Supplement: Supplementary file 7 — Source data Fig. 5 [file 44319_2024_248_MOESM7_ESM.zip › Figure 5/Fig. 5I/Numerical data.xlsx]

## Sheet: Sheet1
			BAG3 (WT)-DMSO	BAG3 (WT)-MG132	BAG3 (3A)-DMSO	BAG3 (3A)-MG132	BAG3 (3D)-DMSO	BAG3 (3D)-MG132
	HEK293 BAG3-/-	repeat 1	100	85.7917	101.995	92.784	100.737	78.0358
		repeat 2	100	76.4695	89.9875	87.6486	88.4333	60.7066
		repeat 3	100	82.2979	94.5636	90.1334	94.9656	75.965
	Hela BAG3-/-	repeat 1	100	77.0769	103.549	112.252	105.428	74.4917
		repeat 2	100	70.9827	111.996	105.524	109.542	69.9874
		repeat 3	100	72.1737	94.0338	109.191	99.7724	70.729
