# Supplementary material for: CaMKII suppresses proteotoxicity by phosphorylating BAG3 in response to proteasomal dysfunction
Source: EMBO Rep. 2024 Sep 11;25(10):4488–514. doi: 10.1038/s44319-024-00248-w (PMC11466968; doi:10.1038/s44319-024-00248-w)
Supplement: Supplementary file 8 — Source data Fig. 6 [file 44319_2024_248_MOESM8_ESM.zip]

Archive with 40 entries (29 files):
- Figure 6/Fig. 6A/
- Figure 6/Fig. 6A/Numerical data.xlsx
- Figure 6/Fig. 6A/WB.tif
- Figure 6/Fig. 6B/
- Figure 6/Fig. 6B/BAG3 3A-DMSO.tif
- Figure 6/Fig. 6B/BAG3 3A-MG132.tif
- Figure 6/Fig. 6B/BAG3 WT-DMSO.tif
- Figure 6/Fig. 6B/BAG3 WT-MG132.tif
- Figure 6/Fig. 6C/
- Figure 6/Fig. 6C/Numericla data.xlsx
- Figure 6/Fig. 6D/
- Figure 6/Fig. 6D/BAG3 3A -DMSO.tif
- Figure 6/Fig. 6D/BAG3 3A -MG132.tif
- Figure 6/Fig. 6D/BAG3 WT -DMSO.tif
- Figure 6/Fig. 6D/BAG3 WT -MG132.tif
- Figure 6/Fig. 6E/
- Figure 6/Fig. 6E/Numerical data.xlsx
- Figure 6/Fig. 6F/
- Figure 6/Fig. 6F/Numerical data.xlsx
- Figure 6/Fig. 6G/
- Figure 6/Fig. 6G/Numerical data.xlsx
- Figure 6/Fig. 6G/WB.tif
- Figure 6/Fig. 6H/
- Figure 6/Fig. 6H/BAG3 3D-DMSO.tif
- Figure 6/Fig. 6H/BAG3 3D-MG132.tif
- Figure 6/Fig. 6H/BAG3 3D-MG132+KN-93.tif
- Figure 6/Fig. 6H/BAG3 WT-DMSO.tif
- Figure 6/Fig. 6H/BAG3 WT-MG132.tif
- Figure 6/Fig. 6H/BAG3 WT-MG132+KN-93.tif
- Figure 6/Fig. 6I/
- Figure 6/Fig. 6I/Numerical data.xlsx
- Figure 6/Fig. 6J/
- Figure 6/Fig. 6J/BAG3 3D -DMSO.tif
- Figure 6/Fig. 6J/BAG3 3D -MG132.tif
- Figure 6/Fig. 6J/BAG3 3D -MG132+KN-93.tif
- Figure 6/Fig. 6J/BAG3 WT -DMSO.tif
- Figure 6/Fig. 6J/BAG3 WT -MG132.tif
- Figure 6/Fig. 6J/BAG3 WT -MG132+KN-93.tif
- Figure 6/Fig. 6K/
- Figure 6/Fig. 6K/Numerical data.xlsx
