# Supplementary material for: CaMKII suppresses proteotoxicity by phosphorylating BAG3 in response to proteasomal dysfunction
Source: EMBO Rep. 2024 Sep 11;25(10):4488–514. doi: 10.1038/s44319-024-00248-w (PMC11466968; doi:10.1038/s44319-024-00248-w)
Supplement: Supplementary file 8 — Source data Fig. 6 [file 44319_2024_248_MOESM8_ESM.zip › Figure 6/Fig. 6A/Numerical data.xlsx]

## Sheet: Sheet1
		BAG3 (WT)-DMSO			BAG4 (WT)-MG132			BAG5 (3A)-DMSO			BAG6 (3A)-MG132
		repeat 1	repeat 2	repeat 3	repeat 1	repeat 2	repeat 3	repeat 1	repeat 2	repeat 3	repeat 1	repeat 2	repeat 3
	Insoluble	0.361086	0.599672	0.366259	1	1	1	0.420345	0.514111	0.509995	2.19092	1.66246	1.80668
	Soluble	0.617241	0.553518	0.673218	1	1	1	0.631012	0.611588	0.673603	0.943817	1.15092	1.32578
