# Supplementary material for: CaMKII suppresses proteotoxicity by phosphorylating BAG3 in response to proteasomal dysfunction
Source: EMBO Rep. 2024 Sep 11;25(10):4488–514. doi: 10.1038/s44319-024-00248-w (PMC11466968; doi:10.1038/s44319-024-00248-w)
Supplement: Supplementary file 8 — Source data Fig. 6 [file 44319_2024_248_MOESM8_ESM.zip › Figure 6/Fig. 6C/Numericla data.xlsx]

## Sheet: Sheet1
		BAG3 (WT)-DMSO	BAG3 (WT)-MG132	BAG3 (3A)-DMSO	BAG3 (3A)-MG132
	repeat 1	2.98507	11.7647	8.77193	59.0909
	repeat 2	5.17241	11.8644	9.85915	54.0984
	repeat 3	11.3208	6.89655	9.23077	51.9231
