# Supplementary material for: CaMKII suppresses proteotoxicity by phosphorylating BAG3 in response to proteasomal dysfunction
Source: EMBO Rep. 2024 Sep 11;25(10):4488–514. doi: 10.1038/s44319-024-00248-w (PMC11466968; doi:10.1038/s44319-024-00248-w)
Supplement: Supplementary file 8 — Source data Fig. 6 [file 44319_2024_248_MOESM8_ESM.zip › Figure 6/Fig. 6E/Numerical data.xlsx]

## Sheet: Sheet1
		vesicular cells （%）
		BAG3 (WT)		BAG3 (3A)
		DMSO	MG132	DMSO	MG132
	Repeat 1	0.518135	2.27273	0	48.4127
	Repeat 2	0.925926	2.38095	0.985222	55.4217
	Repeat 3	0	1.53846	1.53257	61.3861
