# Supplementary material for: CaMKII suppresses proteotoxicity by phosphorylating BAG3 in response to proteasomal dysfunction
Source: EMBO Rep. 2024 Sep 11;25(10):4488–514. doi: 10.1038/s44319-024-00248-w (PMC11466968; doi:10.1038/s44319-024-00248-w)
Supplement: Supplementary file 8 — Source data Fig. 6 [file 44319_2024_248_MOESM8_ESM.zip › Figure 6/Fig. 6F/Numerical data.xlsx]

## Sheet: Sheet1
		BAG3 （WT）			BAG3 （3A）			BAG3 （3D）
		repeat 1	repeat 2	repeat 3	repeat 1	repeat 2	repeat 3	repeat 1	repeat 2	repeat 3
	DMSO	100	100	100	99.87	99.2042	91.13	103.121	98.2759	90.887
	MG132	83.6151	89.6552	96.3548	29.2588	30.7692	28.7971	109.363	110.743	92.4666
	KN-93	93.1079	112.6	118.105	97.5293	92.1751	88.9429	97.7893	104.377	97.9344
	MG132 + KN-93	31.9896	38.5942	34.7509	35.5007	38.0637	34.0219	76.593	72.9443	71.932
