# Supplementary material for: CaMKII suppresses proteotoxicity by phosphorylating BAG3 in response to proteasomal dysfunction
Source: EMBO Rep. 2024 Sep 11;25(10):4488–514. doi: 10.1038/s44319-024-00248-w (PMC11466968; doi:10.1038/s44319-024-00248-w)
Supplement: Supplementary file 8 — Source data Fig. 6 [file 44319_2024_248_MOESM8_ESM.zip › Figure 6/Fig. 6G/Numerical data.xlsx]

## Sheet: Sheet1
	UB/β-actin
		BAG3 (WT)-DMSO			BAG3 (WT)-MG132			BAG3 (WT)-MG132+KN-93			BAG3 (3D)-DMSO			BAG3 (3D)-MG132			BAG3 (3D)-MG132+KN-93
		repeat 1	repeat 2	repeat 3	repeat 1	repeat 2	repeat 3	repeat 1	repeat 2	repeat 3	repeat 1	repeat 2	repeat 3	repeat 1	repeat 2	repeat 3	repeat 1	repeat 2	repeat 3
	Insoluble	0.238675	0.271869	0.284561	1	1	1	1.47257	1.65686	1.39932	0.309798	0.380171	0.236298	1.10099	1.17354	0.88717	0.851984	1.02772	1.09405
	Soluble	0.364982	0.35571	0.29347	1	1	1	1.0211	1.56873	1.25939	0.487716	0.910745	0.747307	1.03827	1.28558	1.38599	0.789799	1.08982	1.65135
