# Supplementary material for: CaMKII suppresses proteotoxicity by phosphorylating BAG3 in response to proteasomal dysfunction
Source: EMBO Rep. 2024 Sep 11;25(10):4488–514. doi: 10.1038/s44319-024-00248-w (PMC11466968; doi:10.1038/s44319-024-00248-w)
Supplement: Supplementary file 8 — Source data Fig. 6 [file 44319_2024_248_MOESM8_ESM.zip › Figure 6/Fig. 6I/Numerical data.xlsx]

## Sheet: Sheet1
		BAG3 (WT)-DMSO	BAG3 (WT)-MG132	BAG3 (WT)-MG132+KN-93	BAG3 (3D)-DMSO	BAG3 (3D)-MG132	BAG3 (3D)-MG132+KN-93
	repeat 1	2.98507	11.7647	59.375	10.3448	3.7037	15
	repeat 2	5.17241	11.8644	54.0984	4.87805	10.5263	20.2899
	repeat 3	11.3208	6.89655	65.7534	7.84314	15.2941	21.5909
