# Supplementary material for: CaMKII suppresses proteotoxicity by phosphorylating BAG3 in response to proteasomal dysfunction
Source: EMBO Rep. 2024 Sep 11;25(10):4488–514. doi: 10.1038/s44319-024-00248-w (PMC11466968; doi:10.1038/s44319-024-00248-w)
Supplement: Supplementary file 8 — Source data Fig. 6 [file 44319_2024_248_MOESM8_ESM.zip › Figure 6/Fig. 6K/Numerical data.xlsx]

## Sheet: Sheet1
	% of vesicular cells
		BAG3 (WT) -DMSO	BAG3 (WT) -MG132	BAG3 (WT) -MG132+KN-93	BAG3 (3D) -DMSO	BAG3 (3D) -MG132	BAG3 (3D) -MG132+KN-93
	Repeat 1	1.23457	8.88889	54.8387	1.86335	8.52713	7.93651
	Repeat 2	3.37079	11.3402	56	2.63158	5.97015	8.33333
	Repeat 3	0	7.14286	57.8125	3.7234	8.49057	9.42029
