# Supplementary material for: CaMKII suppresses proteotoxicity by phosphorylating BAG3 in response to proteasomal dysfunction
Source: EMBO Rep. 2024 Sep 11;25(10):4488–514. doi: 10.1038/s44319-024-00248-w (PMC11466968; doi:10.1038/s44319-024-00248-w)
Supplement: Supplementary file 9 — Source data Fig. 7 [file 44319_2024_248_MOESM9_ESM.zip]

Archive with 25 entries (14 files):
- Figure 7/Fig. 7A-F/
- Figure 7/Fig. 7A-F/Numerical data.xlsx
- Figure 7/Fig. 7G/
- Figure 7/Fig. 7G/Numerical data.xlsx
- Figure 7/Fig. 7G/WB of LN229 cells.tif
- Figure 7/Fig. 7G/WB of MDA-MB-231 cells.tif
- Figure 7/Fig. 7G/WB of U251 cells.tif
- Figure 7/Fig. 7H/
- Figure 7/Fig. 7H/Numerical data.xlsx
- Figure 7/Fig. 7I/
- Figure 7/Fig. 7I/Numerical data.xlsx
- Figure 7/Fig. 7J/
- Figure 7/Fig. 7J/Numerical data.xlsx
- Figure 7/Fig. 7K/
- Figure 7/Fig. 7K/Numerical data.xlsx
- Figure 7/Fig. 7L/
- Figure 7/Fig. 7L/Numerical data.xlsx
- Figure 7/Fig. 7M/
- Figure 7/Fig. 7M/Numerical data.xlsx
- Figure 7/Fig. 7N/
- Figure 7/Fig. 7N/image.tif
- Figure 7/Fig. 7O/
- Figure 7/Fig. 7O/Numerical data.xlsx
- Figure 7/Fig. 7P/
- Figure 7/Fig. 7P/Numerical data.xlsx
