# Supplementary material for: CaMKII suppresses proteotoxicity by phosphorylating BAG3 in response to proteasomal dysfunction
Source: EMBO Rep. 2024 Sep 11;25(10):4488–514. doi: 10.1038/s44319-024-00248-w (PMC11466968; doi:10.1038/s44319-024-00248-w)
Supplement: Supplementary file 9 — Source data Fig. 7 [file 44319_2024_248_MOESM9_ESM.zip › Figure 7/Fig. 7A-F/Numerical data.xlsx]

## Sheet: Sheet1
	Hela		KN-93 0 µM			KN-93 5 µM			KN-93 10 µM
			Repeat 1	Repeat 2	Repeat 3	Repeat 1	Repeat 2	Repeat 3	Repeat 1	Repeat 2	Repeat 3
	Bort (nM)	0	100	100	100	84.5168	92.0617	94.1995	86.1933	100.882	112.645
		5	97.6331	95.2591	103.016	84.714	91.0695	94.4316	86.785	93.6053	104.756
		10	81.6568	85.226	85.8469	67.7515	83.903	84.4548	15.1874	27.6736	24.362
		20	70.4142	75.634	78.3063	36.0947	49.0628	49.1879	6.41026	6.72547	8.46868
		40	49.8028	53.032	54.4083	13.0177	16.7585	18.9095	4.53649	4.5204	6.96056
	MDA-MB-231		KN-93 0 µM			KN-93 5 µM			KN-93 10 µM
			Repeat 1	Repeat 2	Repeat 3	Repeat 1	Repeat 2	Repeat 3	Repeat 1	Repeat 2	Repeat 3
	Bort (nM)	0	100	100	100	98.5294	90.0952	94.4099	89.0756	75.4286	96.0662
		2	95.7983	94.6667	102.692	98.7395	88	93.3747	78.9916	71.2381	83.2298
		4	106.723	93.1429	100.207	106.933	85.5238	91.5114	74.1597	57.9048	83.0228
		8	94.958	94.8571	84.6791	63.0252	58.0952	53.0021	28.1513	21.5238	34.3685
		16	58.6135	46.8571	40.7867	13.8656	11.2381	9.10973	9.87395	8.57143	15.942
	U251		KN-93 0 µM			KN-93 5 µM			KN-93 10 µM
			Repeat 1	Repeat 2	Repeat 3	Repeat 1	Repeat 2	Repeat 3	Repeat 1	Repeat 2	Repeat 3
	Bort (nM)	0	100	100	100	88.5504	93.167	101.287	75	75.9219	89.3567
		2	92.0168	99.7831	107.485	85.6092	86.0087	96.9591	68.3824	67.679	80.9357
		4	55.6723	53.6876	58.5965	47.7941	45.8785	52.5146	32.1429	35.5748	39.6491
		8	39.2857	40.7809	42.2222	28.1513	29.718	36.9591	11.8697	20.6074	21.6374
		16	18.2773	17.462	16.9591	12.9202	16.269	22.924	11.0294	10.3037	16.3743
	U87MG		KN-93 0 µM			KN-93 5 µM			KN-93 10 µM
			Repeat 1	Repeat 2	Repeat 3	Repeat 1	Repeat 2	Repeat 3	Repeat 1	Repeat 2	Repeat 3
	Bort (nM)	0	100	100	100	96.9535	91.9778	96.3474	95.6588	93.0103	97.9708
		4	93.9832	96.5846	98.9448	85.6055	94.1223	91.0714	82.3305	86.5767	110.958
		8	83.6253	82.2875	85.7955	75.3999	77.1247	79.4643	65.8035	71.247	65.4221
		16	69.4592	62.9865	65.2597	54.1508	52.8991	53.8149	43.2597	42.3352	39.3669
		32	47.3724	51.4694	52.4351	38.3854	35.5044	37.5	26.5803	27.8793	28.3279
	LN229		KN-93 0 µM			KN-93 5 µM			KN-93 10 µM
			Repeat 1	Repeat 2	Repeat 3	Repeat 1	Repeat 2	Repeat 3	Repeat 1	Repeat 2	Repeat 3
	Bort (nM)	0	100	100	100	101.06	99.456	125.592	95.6714	94.1976	103.128
		2	92.8445	96.3735	97.1564	95.9364	95.5576	108.72	86.8375	90.5712	97.9147
		4	92.0495	92.2031	93.0806	88.6926	92.2031	98.1043	75	74.524	84.3602
		8	67.7562	69.719	64.9289	56.8905	56.1197	65.3081	41.4311	38.078	39.1469
		16	39.3993	41.6138	40.0948	29.417	35.9928	32.6066	15.7244	14.4152	17.1564
	GL261		KN-93 0 µM			KN-93 5 µM			KN-93 10 µM
			Repeat 1	Repeat 2	Repeat 3	Repeat 1	Repeat 2	Repeat 3	Repeat 1	Repeat 2	Repeat 3
	Bort (nM)	0	100	100	100	90.1474	92.3599	99.6344	68.1924	70.2037	84.4607
		2	91.699	101.868	103.93	86.9666	91.4262	101.005	72.3041	76.0611	80.9872
		4	86.8891	95.7555	97.8062	85.3375	91.0017	95.7952	73.2351	76.2309	76.1426
		8	85.3375	94.6519	96.7093	72.3041	81.8336	85.2834	54.1505	56.8761	53.4735
		16	47.2459	43.9728	47.075	37.7037	36.0781	46.8921	36.0745	24.7029	29.7989
