# Supplementary material for: CaMKII suppresses proteotoxicity by phosphorylating BAG3 in response to proteasomal dysfunction
Source: EMBO Rep. 2024 Sep 11;25(10):4488–514. doi: 10.1038/s44319-024-00248-w (PMC11466968; doi:10.1038/s44319-024-00248-w)
Supplement: Supplementary file 9 — Source data Fig. 7 [file 44319_2024_248_MOESM9_ESM.zip › Figure 7/Fig. 7G/Numerical data.xlsx]

## Sheet: Sheet1
UB/β-actin				repeat 1	repeat 2	repeat 3
	MDA-MB-231	Insoluble	DMSO	0.131593	0.0989836	0.201154
			MG132	1	1	1
			KN-93	0.19169	0.121583	0.170772
			MG132+KN-93	2.46308	1.9416	3.18
		Soluble	DMSO	0.127315	0.617873	0.19129
			MG132	1	1	1
			KN-93	0.181379	0.322546	0.370744
			MG132+KN-93	1.02489	0.778922	1.24567
				repeat 1	repeat 2	repeat 3
	U251	Insoluble	DMSO	0.0985646	0.120918	0.234702
			MG132	1	1	1
			KN-93	0.149671	0.138193	0.245004
			MG132+KN-93	2.89006	4.00589	3.60752
		Soluble	DMSO	0.169561	0.0990022	0.151021
			MG132	1	1	1
			KN-93	0.129433	0.0465802	0.0908915
			MG132+KN-93	1.22372	0.984782	1.17074
				repeat 1	repeat 2	repeat 3
	LN229	Insoluble	DMSO	0.935572	0.600664	0.599258
			MG132	1	1	1
			KN-93	0.817043	0.701356	0.754046
			MG132+KN-93	2.92663	4.41731	3.90812
		Soluble	DMSO	0.358022	0.119398	0.164813
			MG132	1	1	1
			KN-93	0.20565	0.0801652	0.0972184
			MG132+KN-93	1.55282	0.735114	1.10717
