# Supplementary material for: CaMKII suppresses proteotoxicity by phosphorylating BAG3 in response to proteasomal dysfunction
Source: EMBO Rep. 2024 Sep 11;25(10):4488–514. doi: 10.1038/s44319-024-00248-w (PMC11466968; doi:10.1038/s44319-024-00248-w)
Supplement: Supplementary file 9 — Source data Fig. 7 [file 44319_2024_248_MOESM9_ESM.zip › Figure 7/Fig. 7J/Numerical data.xlsx]

## Sheet: Sheet1
			Dmso	Bort	KN-93	Bort/KN-93	Bort/KN-93 +NAC (1 mM)	Bort/KN-93 +NAC (2 mM)	Bort/KN-93 +Z-VAD (5 µM)	Bort/KN-93 +Z-VAD (10 µM)
	LN229	Repeat 1	100	100.903	106.998	58.5779	93.7923	89.0519	59.5937	58.5779
		Repeat 2	100	97.579	102.632	56.4211	85.8947	82.1053	52.2105	52.5263
		Repeat 3	100	98.764	99.5506	56.5168	98.427	95.8427	66.2921	54.4944
