# Supplementary material for: CaMKII suppresses proteotoxicity by phosphorylating BAG3 in response to proteasomal dysfunction
Source: EMBO Rep. 2024 Sep 11;25(10):4488–514. doi: 10.1038/s44319-024-00248-w (PMC11466968; doi:10.1038/s44319-024-00248-w)
Supplement: Supplementary file 9 — Source data Fig. 7 [file 44319_2024_248_MOESM9_ESM.zip › Figure 7/Fig. 7K/Numerical data.xlsx]

## Sheet: Sheet1
			DMSO	Bort	KN-93	Bort/KN-93	Bort/KN-93 + BTdCPU (0.25 µM)	Bort/KN-93 + BTdCPU (0.5 µM)
	MDA-MB-231	Repeat 1	100	89.3976	103.855	44.3374	81.6868	75.9036
		Repeat 2	100	87.931	96.3362	37.5	74.1379	60.9914
		Repeat 3	100	86.8932	98.301	38.8349	73.5437	81.068
