# Supplementary material for: CaMKII suppresses proteotoxicity by phosphorylating BAG3 in response to proteasomal dysfunction
Source: EMBO Rep. 2024 Sep 11;25(10):4488–514. doi: 10.1038/s44319-024-00248-w (PMC11466968; doi:10.1038/s44319-024-00248-w)
Supplement: Supplementary file 9 — Source data Fig. 7 [file 44319_2024_248_MOESM9_ESM.zip › Figure 7/Fig. 7L/Numerical data.xlsx]

## Sheet: Sheet1
			DMSO	Bort	KN-93	Bort/KN-93	Bort/KN-93 + BTdCPU (0.25 µM)	Bort/KN-93 + BTdCPU (0.5 µM)
	U251	Repeat 1	100	92.1309	89.5668	53.4925	78.7798	77.0999
		Repeat 2	100	96.8095	96.0802	61.5314	81.495	79.9453
		Repeat 3	100	92.9254	93.9771	60.1338	81.1663	75.0478
