# Supplementary material for: CaMKII suppresses proteotoxicity by phosphorylating BAG3 in response to proteasomal dysfunction
Source: EMBO Rep. 2024 Sep 11;25(10):4488–514. doi: 10.1038/s44319-024-00248-w (PMC11466968; doi:10.1038/s44319-024-00248-w)
Supplement: Supplementary file 9 — Source data Fig. 7 [file 44319_2024_248_MOESM9_ESM.zip › Figure 7/Fig. 7M/Numerical data.xlsx]

## Sheet: Sheet1
			DMSO	Bort	KN-93	Bort/KN-93	Bort/KN-93 + BTdCPU (0.25 µM)	Bort/KN-93 + BTdCPU (0.5 µm)
	LN229	Repeat 1	100	100.903	106.998	58.5779	93.4537	83.4086
		Repeat 2	100	97.579	102.632	56.4211	87.3684	79.6842
		Repeat 3	100	98.764	99.5506	56.5168	89.2135	83.0337
