# Supplementary material for: CaMKII suppresses proteotoxicity by phosphorylating BAG3 in response to proteasomal dysfunction
Source: EMBO Rep. 2024 Sep 11;25(10):4488–514. doi: 10.1038/s44319-024-00248-w (PMC11466968; doi:10.1038/s44319-024-00248-w)
Supplement: Supplementary file 9 — Source data Fig. 7 [file 44319_2024_248_MOESM9_ESM.zip › Figure 7/Fig. 7O/Numerical data.xlsx]

## Sheet: Sheet1
	Tumor weight (mg)
	mouse #	Control	Bort	KN-93	Bort/KN-93
	1	565.61	145.22	245.94	46.93
	2	361.22	111.73	227.82	31.01
	3	170.64	98.88	179.77	35.57
	4	166.14	79.13	101.26	27.28
	5	143.32	79.32	81.64	14.86
