# Supplementary material for: CaMKII suppresses proteotoxicity by phosphorylating BAG3 in response to proteasomal dysfunction
Source: EMBO Rep. 2024 Sep 11;25(10):4488–514. doi: 10.1038/s44319-024-00248-w (PMC11466968; doi:10.1038/s44319-024-00248-w)
Supplement: Supplementary file 9 — Source data Fig. 7 [file 44319_2024_248_MOESM9_ESM.zip › Figure 7/Fig. 7P/Numerical data.xlsx]

## Sheet: Sheet1
	Tumor volume (mm3)
		Control					Bort					KN-93					Bort + KN-93
		Mouse 1#	Mouse 2#	Mouse 3#	Mouse 4#	Mouse 5#	Mouse 1#	Mouse 2#	Mouse 3#	Mouse 4#	Mouse 5#	Mouse 1#	Mouse 2#	Mouse 3#	Mouse 4#	Mouse 5#	Mouse 1#	Mouse 2#	Mouse 3#	Mouse 4#	Mouse 5#
	0 day	99.4139	61.8203	75.3339	82.8831	53.9316	68.6685	56.7794	95.2481	85.3687	95.7615	54.7812	69.3972	32.9929	39.2188	45.5505	85.9747	84.1974	46.6506	84.3214	51.2223
	3 day	115.446	147.843	135.35	106.806	61.809	74.5746	122.339	121.68	63.8945	67.9635	77.8453	89.2502	114.748	75.1293	57.9238	71.0719	58.1223	58.0835	44.8621	54.8417
	6 day	160.297	160.149	211.548	191.471	103.352	108.563	139.087	107.692	93.7927	81.2159	98.0419	118.165	157.459	75.299	85.7558	47.0436	76.4694	60.5428	71.9872	45.5772
	9 day	293.497	243.73	161.637	248.395	268.192	107.963	102.018	122.719	123.877	135.229	214.144	188.698	144.972	154.955	149.433	74.3678	64.0751	79.7552	76.3224	65.0093
	12 day	313.043	236.178	498.168	371.868	408.198	136.774	128.303	201.759	99.8025	111.111	245.487	382.378	327.564	181.565	154.186	49.923	58.157	72.3457	99.6384	65.084
